# Supplementary material for: Uric acid variability at midlife as an independent predictor of coronary heart disease and all-cause mortality
Source: PLoS One. 2019 Aug 5;14(8):e0220532. doi: 10.1371/journal.pone.0220532 (PMC6681967; doi:10.1371/journal.pone.0220532)
Supplement: S1 File — (XLS) [file pone.0220532.s001.xls]

## Sheet: Data
age	BMI	SBP 1963	DBP 1963	Cholesterol 1963	DM 1963	IHD 1963	SUA 63	SUA 65	SUA 68	QuartileSIGMA	Mortality	Monthh	Year	dstrok	mortchd	yr
44	21.6713	110	80	144	0	1	3.5	5.1	4.4	4	0			0	0	23.5017
50	25.3902	156	86	210	0	0	4.5	5	4.7	1	1	11	85	1	0	22.8337
44	21.2585	130	80	268	0	0	3.9	3.7	4.2	2	0			0	0	23.5017
54	24.6094	160	90	190	0	0	2.9	4.3	4.3	4	1	4	81	0	0	18.2478
47	20.984	120	78	225	0	0	2.9	3.8	3.4	2	0			0	0	23.5017
60	20.9572	150	90	190	0	0	4.5	4.8		0	1	5	70	0	0	7.32923
40	24.6094	138	76	209	0	0	4	4.8	4.7	1	0			0	0	23.5017
45	18.2857	120	80	145	0	0		3.6		0	1	3	81	0	0	18.1629
48	20.3125	98	66	134	0	0	4	4.2	4.9	2	0			0	0	23.5017
50	18.9866	110	64	171	0	0	3.8	4.6	4.2	2	0			0	0	23.5017
43	21.0772	105	80	116	0	0	4.1	4.8	4.8	1	0			0	0	23.5017
47	25.2174	104	78	239	0	0	4.1	5	4.2	3	1	1	70	0	0	7.00068
50	25.0995	145	95	205	0	1	3.9	5	5.2	3	0			0	0	23.5017
42	20.5151	114	74	140	0	0	2.9	3.2	3.9	2	0			0	0	23.5017
63	24.3911	118	94	0	0	0			3.7	0	1	3	75	0	0	12.1615
49	21.9713	120	80	173	0	0	3.8	5.2	5.3	4	0			0	0	23.5017
56	24.2382	144	86	185	0	0	3.8	4.5	5.4	4	0			0	0	23.5017
52	28.7319	130	85	200	0	0			6.6	0	0			0	0	23.5017
69	32.8306	138	78	245	0	1	4	4.2	4.2	1	1	10	81	0	0	18.7488
40	28.7317	100	70	303	0	0	4.1	5.2	4.6	3	1	11	83	0	0	20.8323
56	25.9107	172	102	240	0	0	5.9	6.9	6.3	2	1	12	79	0	1	16.9144
45	25.4028	145	100	273	0	0	4.2			0	1	1	79	0	0	16
60	27.2392	166	96	193	0	0	4.2	5.7	4.6	4	1	12	72	0	0	9.9165
42	28.3604	140	90	235	0	0	5.9			0	0			0	0	23.5017
64	29.0437	176	112	205	0	0	5.5			0	1	2	64	0	0	1.08419
62	21.5451	205	115	173	1	0	3.5			0	1	3	63	0	0	0.161533
60	24.2424	106	74	255	0	0	4.6	5.7	4.6	3	0			0	0	23.5017
65	24.4473	150	90	241	0	0	5.1	6.1	7.4	4	0			0	0	23.5017
50	25.0399	118	86	300	0	0	3.4	3.8	4.9	4	0			0	0	23.5017
50	38.193	175	125	206	0	0	7.4	10.2	7.1	4	1	3	83	1	0	20.1615
53	28.959	152	100	227	0	0	4.1			0	1	2	86	0	0	23.0856
60	19.9481	140	80	236	1	0	4.1	4.6	4.5	1	1	3	76	1	0	13.1636
54	24.968	152	80	184	0	1	5.3	6.9	6.3	3	0			0	0	23.5017
67	20.0692	164	96	162	0	1	5.1	4.6	8	4	1	6	71	0	1	8.41342
52	30.3871	128	80	197	0	0	4.5	5.1	4.7	1	1	6	77	0	0	14.4148
42	25.2595	124	80	155	0	0	4.1	5.9	5.2	4	0			0	0	23.5017
46	25.0657	120	80	178	0	0	5.1	6.3	5.9	2	0			0	0	23.5017
42	22.9854	108	76	148	0	0	4.7	5.3	4.9	1	0			0	0	23.5017
43	25.5102	116	76	258	0	0	4.7	5.5	6.9	4	0			0	0	23.5017
40	24.093	118	90	216	0	0	3.7	4.4	6.4	4	0			0	0	23.5017
61	32.2118	170	96	205	0	0	5.1	4.8	4.6	3	1	12	77	0	0	14.9158
51	26.5625	122	88	166	0	0	4.7	5.9	6.9	4	0			0	0	23.5017
51	22.0317	120	78	222	0	0	5.2	6.5	6.1	3	0			0	0	23.5017
64	20.1951	136	78	120	0	0	3.3	5.7		0	0			0	0	23.5017
53	26.9896	114	78	206	0	0	3.9	5.8	4.7	4	0			0	0	23.5017
53	19.8791	126	80	260	0	0	4.3			0	1	12	78	0	1	15.9151
40	23.2446	104	58	170	0	0	3.8	4.9	4.8	3	0			0	0	23.5017
42	24.7737	118	82	180	0	0	4.7	5	5.1	1	0			0	0	23.5017
46	21.5019	138	70	170	0	0	3.1			0	1	8	83	1	0	20.5804
41	17.0562	108	78	176	0	0	2.5	2.8		0	0			0	0	23.5017
48	29.0437	130	80	191	0	0	4.6	6.7	5.8	4	0			0	0	23.5017
58	22.1367	174	110	259	0	0	4.5	6.3	6	4	1	2	82	0	0	19.0856
59	27.4348	128	96	210	0	0	5.5	7.2	7	4	0			0	0	23.5017
58	21.83	128	84	272	0	0	3.2		2.5	0	1	1	83	0	0	20
58	31.935	144	104	139	0	0	4.7	6.2	5.9	3	1	2	82	0	0	19.0856
55	23.8281	112	72	280	0	0	3.8	5.1	4.4	3	0			0	0	23.5017
43	21.9899	118	84	195	0	0	3.3	4.4	3.7	3	1	11	81	0	0	18.8337
43	25.0762	102	76	158	0	0	4.7	5.2		0	0			0	0	23.5017
44	26.6436	120	80	180	0	0	3.4	4.8	5.1	4	1	5	75	0	0	12.3285
54	27.4756	108	74	206	0	0	4.9	5.1	7.1	4	1	1	86	0	1	23.0007
58	20.1348	122	74	129	0	0	3.5	4.3	4.4	2	1	7	83	0	0	20.4956
57	21.9671	150	76	149	1	0	2.8	3.7	4.2	3	1	1	76	1	0	12.9993
40	23.4566	132	82	256	0	1	3	3.8		0	0			0	0	23.5017
62	26.8136	128	84	247	0	0	4.4	4.6	5.3	2	1	7	77	0	1	14.4969
58	23.6244	124	82	248	0	0	4.2	5		0	1	3	66	0	0	3.16222
41	27.6095	136	86	180	0	0	3.7		4.8	0	0			0	0	23.5017
48	17.6254	124	82	199	0	0	3.9	4.6	6.4	4	0			0	0	23.5017
50	29.0657	214	120	210	0	0	5.3	6.7	8.3	4	0			0	0	23.5017
62	23.4375	140	80	245	0	0	3.9	5.3	5.8	4	0			0	0	23.5017
58	24.2424	122	80	174	0	0	3.7	4.4	4.8	2	0			0	0	23.5017
45	19.9594	104	72	150	0	0	3.6	3.9	4	1	0			0	0	23.5017
40	23.7118	120	80	0	0	0	4.2	4.7	4.9	1	0			0	0	23.5017
53	21.6041	152	98	191	0	0	2.9	4.1	5	4	0			0	0	23.5017
49	20.061	110	72	155	0	0	4.4	4.7		0	0			0	0	23.5017
57	21.1073	116	68	154	0	0	3.2	5.2	5.3	4	0			0	0	23.5017
53	27.1527	146	80	293	0	0	4.5		4.7	0	0			0	0	23.5017
57	24.3025	142	86	183	1	1	4.2	4.2	4.7	1	1	11	73	0	1	10.8337
57	17.6471	128	76	200	0	0	3.9	4.1	4.9	2	0			0	0	23.5017
63	26.3465	172	80	200	0	0	4.3	4.5	4.8	1	1	11	70	1	0	7.83299
63	32.8614	126	100	179	0	0	5.9	6.4		0	1	3	79	0	0	16.1615
63	26.0276	126	78	190	0	0	4.4	5.5	4.9	2	0			0	0	23.5017
47	32.0204	136	98	155	0	0	4.2	4.8	3.8	3	1	3	86	0	0	23.1622
57	22.1367	126	84	181	0	0	3.5	4.4	4.3	2	0			0	0	23.5017
65	21.2031	138	86	218	0	0	4		5.3	0	1	8	85	0	0	22.5818
65	25.3515	202	86	133	0	0	4.3			0	1	1	73	0	0	10.0014
51	25.8546	126	84	200	0	0	3.7		5.2	0	0			0	0	23.5017
65	17.9931	174	102	156	0	0	3.9	5.2		0	1	12	70	0	1	7.91513
61	20.6852	148	102	262	0	1	2.9			0	1	5	68	0	1	5.3306
63	22.1003	132	82	206	0	0	4.3			0	1	10	63	0	1	0.747433
55	32.0073	122	78	220	0	0	3.9			0	0			0	0	23.5017
58	24.6094	126	70	199	0	0	3.3	4.7		0	0			0	0	23.5017
59	24.4473	142	92	218	0	0	3.1	4.3	3.7	3	0			0	0	23.5017
60	18.9036	126	74	0	0	0		4		0	1	12	79	0	0	16.9144
55	24.093	152	90	168	0	1	4	6.2	5.8	4	1	5	84	0	1	21.3306
60	23.4375	98	74	211	0	0	3.2	4.6	3.7	4	0			0	0	23.5017
41	32.4062	118	80	187	0	0	4.9	6.1	7.7	4	0			0	0	23.5017
52	21.4109	134	82	166	0	0	3.4	4.3		0	1	3	81	0	0	18.1629
47	32.7919	122	84	218	0	0	3.7	4.9	5.1	3	0			0	0	23.5017
56	22.3214	114	82	191	0	0	3.3		3.8	0	0			0	0	23.5017
44	28.6689	114	78	238	0	0	4.6	6	5.4	3	1	4	82	0	0	19.2471
45	20.0692	124	84	158	0	0	4.2	5.1	5.4	2	0			0	0	23.5017
53	20.4467	116	74	0	0	1				0	0			0	0	23.5017
47	19.4708	122	80	168	0	0	4.5	5.4	4.9	2	0			0	0	23.5017
53	27.6601	144	68	176	0	0	4	5.2		0	1	1	68	0	1	4.99932
55	32.8731	178	106	228	0	0	5.1	5.5	4.8	3	1	8	78	0	1	15.5811
43	25.6489	110	68	200	0	0	4.5	5.3	5.7	2	0			0	0	23.5017
40	24.5351	152	88	242	0	0	5.5	6.8	7.6	4	0			0	0	23.5017
64	36.5087	142	84	222	0	0	4.1		5	0	0			0	0	23.5017
54	19.3821	122	84	109	0	0	4.1	5.4	5.6	3	1	12	70	0	0	7.91513
41	19.8352	110	68	177	0	0	4.1	5.8	4.7	4	1	8	78	0	0	15.5811
56	29.6427	172	84	243	1	0	3.7	5.1		0	1	5	75	0	0	12.3285
61	30.1205	144	78	230	0	0	4.4			0	1	11	74	0	0	11.833
54	22.3081	114	64	208	0	0	3.6	4.6	5.2	4	0			0	0	23.5017
53	25.3515	124	80	215	0	0	3.9	4.9	6.4	4	1	1	82	0	1	19.0007
47	24.4473	120	70	157	0	1	3.7	4.3		0	1	4	68	0	1	5.24846
60	20.3244	116	76	149	0	0	3.8	5.1		0	0			0	0	23.5017
49	29.7339	140	98	193	0	0	4.4	3.8	5.7	4	0			0	0	23.5017
48	27.6398	116	78	150	0	0	4	4.6	4.4	1	0			0	0	23.5017
56	26.5625	124	78	211	0	0	4	5	4.1	3	0			0	0	23.5017
47	21.6333	108	74	134	0	0	4	4.3		0	1	6	68	0	0	5.41547
53	22.3757	146	80	170	0	0	4.4	4.7	5.4	2	1	7	77	1	0	14.4969
53	25.8478	152	84	193	0	0	4.9	6	6	2	0			0	0	23.5017
44	30.116	112	82	227	0	0	3.5	3.4	4.2	2	1	12	85	0	0	22.9158
44	18.5901	106	68	166	0	0	3.4	4	3.7	1	0			0	0	23.5017
60	29.2969	148	98	170	0	0	4.7		6	0	0			0	0	23.5017
54	34.2504	144	76	330	1	0	3.2	4.1	4.9	4	1	7	83	0	0	20.4956
53	27.268	128	88	206	0	0	5.6	5.1	5.4	3	0			0	0	23.5017
54	24.8358	132	78	230	0	0	5.2	6.4	5.6	3	1	7	81	1	0	18.4969
60	31.2488	184	104	242	0	0	3.9		4.6	0	1	9	81	0	1	18.6667
55	28.4082	132	82	217	1	0	2.8	3.6	3.6	2	1	11	74	1	0	11.833
50	24.7676	124	76	194	0	0	2.9	4.4	3.7	4	0			0	0	23.5017
60	27.6601	126	80	239	0	0	3.6	4.2	4.9	3	1	8	71	0	0	8.58042
47	20.0773	148	88	115	0	0	5.3	6.2	4.2	4	1	11	76	0	0	13.8344
42	22.2656	114	78	245	0	0	4	5.2	5.6	3	0			0	0	23.5017
46	28.4091	124	94	260	0	0	4.7	4.9	4.9	1	1	8	72	1	0	9.58248
56	24.539	132	78	208	0	1	5.2			0	1	4	64	0	0	1.24846
64	23.5304	130	76	316	0	0	4.5	5.5	5.5	2	0			0	0	23.5017
55	28.1943	122	84	229	0	0	4.5	5.3	4.9	2	0			0	0	23.5017
50	20.6575	110	76	223	0	0	4.8	4.7	5.3	2	1	12	82	0	0	19.9151
40	26.8544	142	112	213	0	0	3.4	5	6.1	4	0			0	0	23.5017
63	25.6544	146	68	211	0	0	4.4	6.2	5.7	4	0			0	0	23.5017
59	24.6094	128	90	184	1	0	3.7	4.6	3.6	3	1	3	83	0	1	20.1615
65	33.3318	154	96	293	1	1	3.3			0	1	2	65	0	1	2.08624
62	17.7778	124	82	192	0	0	3.9	4.2		0	1	11	76	0	0	13.8344
40	21.9261	124	66	167	0	0	3.2	4.6	4.1	3	0			0	0	23.5017
42	21.1389	114	68	142	0	0	3.9		5	0	0			0	0	23.5017
49	31.6032	124	82	123	0	0	4.3	4.6	4.1	2	0			0	0	23.5017
51	24.0346	132	84	164	0	0	4.6	6.2	5.1	4	1	10	85	0	0	22.7488
47	26.3958	120	76	146	0	1	4.8	7.2	6.7	4	0			0	0	23.5017
50	23.7353	134	88	224	0	0	1.9	2.1	2.2	1	0			0	0	23.5017
50	28.1625	172	112	250	0	0	5.4	7	7.7	4	1	9	84	0	1	21.6674
59	22.6474	116	74	198	0	0	3.2	4.1	4	2	0			0	0	23.5017
56	28.3531	110	80	237	0	0	4.3	4.6	5	1	0			0	0	23.5017
52	27.1809	118	78	218	0	0	4.2	5.1	5.6	3	0			0	0	23.5017
46	26.8923	130	94	212	0	0	4.4		6.1	0	0			0	0	23.5017
58	24.1672	116	78	215	0	0	3.6	4.4		0	1	9	67	0	0	4.6653
42	27.7008	128	74	189	0	0	4	5.6	5.4	4	0			0	0	23.5017
54	26.4236	120	82	220	0	0	3.4	5.1	5.5	4	1	3	69	0	1	6.1629
40	23.6713	130	64	188	0	0	3.7	5.2	5	4	0			0	0	23.5017
65	22.8625	124	78	201	0	0	3.3	5.2	4.5	4	1	10	81	0	1	18.7488
54	29.1363	120	68	206	0	0	3.8	5.9	3.8	4	1	2	80	0	0	17.0842
42	28.0664	122	88	201	0	0	3.1	4.8	5.3	4	0			0	0	23.5017
62	24.3438	152	74	179	0	0	5.4	5.9	7.3	4	1	2	80	0	0	17.0842
54	27.6361	172	104	230	0	0	4.3	5.3	5.3	2	1	2	81	1	0	18.0862
42	22.3094	138	86	137	0	0	4.6	4.6	4.8	1	0			0	0	23.5017
58	20.8086	124	78	213	0	0	3.6	4.8	5	3	0			0	0	23.5017
50	27.4348	140	90	149	0	0	3.6	4.6	5.7	4	1	2	73	0	0	10.0862
43	24.4473	120	76	160	0	0	3.2	4.4	5	4	0			0	0	23.5017
43	23.2434	120	76	281	0	0	4.1	4.9	4.8	1	0			0	0	23.5017
63	26.1286	142	86	245	0	0	3.2	4.1		0	1	2	86	0	1	23.0856
45	24.7252	132	82	270	0	0	3.9	5.4	5	3	1	7	76	0	0	13.4976
41	28.3848	112	78	190	0	0	5.7			0	0			0	0	23.5017
55	27.5312	156	92	200	0	0	4.5	5.7	6.1	3	1	9	75	0	0	12.6653
51	29.4118	142	96	243	0	0	5.3	6.9	6.6	3	1	4	82	0	1	19.2471
41	19.6283	130	76	175	0	0	3.5	4.5	3.5	3	0			0	0	23.5017
48	17.9089	122	82	0	0	0		6.1	6	0	0			0	0	23.5017
54	31.5537	142	86	230	0	0	3.4	5.3	5.5	4	0			0	0	23.5017
40	27.0993	122	88	204	0	0	4.3	5	4.9	1	0			0	0	23.5017
61	21.3599	122	66	226	0	0	5.3		6.5	0	1	1	72	0	1	8.99932
66	23.0518	122	80	273	0	0	4.6	4.8	4.3	2	1	10	70	0	0	7.74812
40	29.3374	140	78	133	0	0	4.2	5.8	6.1	4	0			0	0	23.5017
42	26.1286	120	82	208	0	0	3.7	5.9	6.2	4	0			0	0	23.5017
61	33.8566	136	84	203	0	0	3.3	4	4.1	2	0			0	0	23.5017
53	23.1911	124	84	215	1	0	3.7	3.4	2.9	3	0			0	0	23.5017
63	26.079	140	86	215	0	0	3.5	4.2	5	3	0			0	0	23.5017
65	19.6752	176	82	179	0	0	4.8	6.2		0	1	10	80	0	0	17.7495
49	22.2041	128	78	199	0	0	3	4.3	5.5	4	0			0	0	23.5017
64	23.6128	168	100	220	0	0	5.2	5.7	5.3	2	1	1	81	1	0	18.0014
65	24.1288	126	76	232	0	1	3.6	5.2	5.6	4	0			0	0	23.5017
51	24.0238	132	88	226	0	0	3.4	5.1	5.7	4	1	1	78	0	1	15.0007
52	22.231	126	82	185	0	0	3.3	4.2	4.7	3	0			0	0	23.5017
42	26.0262	118	76	180	0	0	3.2	4.3	3.9	3	0			0	0	23.5017
40	26.1066	116	80	164	0	0	4.2	6.7	6.6	4	0			0	0	23.5017
54	21.2963	118	92	181	0	0	3.2	4.4	4.4	3	0			0	0	23.5017
57	22.4813	120	78	166	0	0	4.3	5.3	5.8	3	0			0	0	23.5017
50	31.9122	132	78	208	0	0	5	6.2	6.3	3	0			0	0	23.5017
62	25.5937	152	102	204	0	0	5.1	6.6	5.4	4	1	8	80	0	1	17.5825
51	19.3821	110	70	193	0	0	3.9	4.6	4.6	1	0			0	0	23.5017
44	31.6001	142	76	132	0	0	5.5	7.1	7	3	0			0	0	23.5017
59	31.2488	132	98	206	0	0	6.3	7.3		0	0			0	0	23.5017
55	22.2063	126	76	184	0	0	3.1	4.3	3.8	3	1	6	75	0	1	12.4134
45	26.8544	126	80	111	0	0	4.7	6.5	5.9	4	0			0	0	23.5017
57	24.623	136	90	185	0	0	4.4	5.1	5.6	2	0			0	0	23.5017
54	33.0783	140	92	165	0	0	5.9	6.2	5	4	1	3	83	0	0	20.1615
54	26.4381	130	78	218	0	0	3.3	4.8	4.3	4	1	9	80	0	1	17.6674
43	19.8839	118	78	143	0	0	4.3	6.6	6.6	4	0			0	0	23.5017
49	24.677	134	94	200	0	0	5.4	6.8	5.4	4	0			0	0	23.5017
51	20.1348	130	76	176	0	1	3.8	5.3	4.4	4	1	12	75	0	1	12.9144
57	20.7157	144	98	147	0	0	4.6	5.3	6	3	1	8	75	0	0	12.5804
55	21.0938	132	70	195	0	0	2.9		4.5	0	0			0	0	23.5017
43	25.2595	148	88	177	0	0	4	4.5	5	2	0			0	0	23.5017
62	20.1348	158	74	170	1	0	3	3.6		0	1	4	79	1	0	16.2464
50	23.5556	114	72	167	0	0	3.9	5	4.1	3	0			0	0	23.5017
60	19.721	122	60	186	0	0	4.7	6.3	6.4	4	1	2	81	0	0	18.0862
57	25.2174	148	84	234	0	0	4	4.7	5.4	3	1	4	84	0	0	21.2485
61	22.3133	170	106	188	0	0	4.6	4.4		0	1	11	81	0	1	18.8337
55	21.9076	154	84	192	0	0	4.1	5.4	5.3	3	0			0	0	23.5017
49	30.863	132	94	0	0	0		6.1	4.1	0	1	12	71	0	0	8.91444
47	19.8347	124	80	151	0	0	4.4	5	5	1	0			0	0	23.5017
61	30.478	158	102	157	0	0	4.1	4.5	4.7	1	1	8	80	0	0	17.5825
52	26.4915	132	90	214	0	0	4.4	5.6	6.1	4	1	10	79	0	1	16.7474
53	26.2336	126	86	235	0	0	3.1	3.2	3.9	2	0			0	0	23.5017
43	28.6288	102	66	188	1	0	4.6	5	4.1	3	1	10	74	0	1	11.7481
56	28.5483	122	84	209	0	1	4.9	5.5		0	1	4	67	0	0	4.24641
41	26.4915	144	96	299	0	0	3.4	4.2	3.7	2	1	4	70	0	0	7.24709
54	33.1504	150	112	224	0	0	4	5.3	6.1	4	0			0	0	23.5017
61	29.4118	128	76	200	0	0	3.6	5.4	5.3	4	0			0	0	23.5017
41	24.623	124	78	179	0	0	4.2	5.1	5	2	0			0	0	23.5017
50	32.039	132	82	203	0	0	3.2	4	4.9	4	0			0	0	23.5017
47	32.9507	128	78	156	0	0	4.5	4.8	4.4	2	0			0	0	23.5017
55	28.257	148	98	178	0	1	4.8	5.8	5.9	2	0			0	0	23.5017
48	30.1162	130	86	241	0	0	4.1		5.2	0	0			0	0	23.5017
50	23.1834	118	88	183	0	0	3.6	4.1	4	1	0			0	0	23.5017
53	30.863	122	80	262	0	0	4	5.2	4.9	3	0			0	0	23.5017
46	24.0346	140	82	167	0	0	3.7	5.2		0	1	5	86	0	0	23.3292
44	23.3887	104	76	192	0	0	5.4	6.3	6	1	0			0	0	23.5017
55	31.6158	174	86	271	0	1	5.5	6.3	6.4	1	1	1	72	0	0	8.99932
51	28.7211	132	92	195	0	0	5	6.5	6.5	3	1	1	84	0	0	20.9993
64	27.2509	150	96	304	0	0	3.6	4.3	4.7	2	0			0	0	23.5017
41	32.4662	140	116	198	0	0	3.6	3.3	4.3	3	1	7	78	0	1	15.4962
55	25.9107	134	86	288	0	0	4.3		4.2	0	0			0	0	23.5017
43	24.2587	136	88	204	0	0	4.5	5.8	4.4	4	0			0	0	23.5017
66	25.0399	120	72	167	0	0	5.5		5.6	0	1	12	81	1	0	18.9158
52	25.2595	130	88	225	0	0	4.2	4.9	4.8	1	0			0	0	23.5017
47	25	142	98	191	0	1	3.9	5.2	5.3	3	0			0	0	23.5017
56	29.2101	146	94	216	0	0	5.9	7	7.6	3	0			0	0	23.5017
57	29.3199	128	78	225	0	0	4.1	4.9	5.5	3	1	1	83	0	0	20
51	31.1791	128	84	185	0	0	5	6.2	5.3	3	1	10	77	0	0	14.7488
42	21.8776	118	90	203	0	0	3.8	5.2	4.9	3	0			0	0	23.5017
49	21.2585	132	86	154	0	0	3.6	4.6	4.8	3	0			0	0	23.5017
55	19.2336	176	88	159	0	0	2.8	4.4	5.4	4	1	1	85	1	0	22.0014
50	31.25	136	82	220	0	0	4.6	5.7	5.8	2	1	6	78	0	0	15.4141
40	19.7531	128	74	156	0	0	4	5.7	5.3	4	0			0	0	23.5017
60	18.5529	130	80	146	0	0	3.8	5.8	5.4	4	1	4	83	0	0	20.2464
50	21.7993	138	78	184	0	0	4.6	3.9	3.9	4	0			0	0	23.5017
53	21.0938	126	84	237	0	0	2.8			0	1	2	78	0	0	15.0856
56	29.7778	154	88	0	1	0				0	0			0	0	23.5017
41	29.4118	130	88	155	0	0	4.5	5.7	5.6	3	0			0	0	23.5017
47	23.1084	168	110	202	0	0	4	6	5.9	4	1	5	79	0	1	16.3285
40	19.1953	124	76	191	0	0	2.7	3.5	4.2	4	0			0	0	23.5017
40	26.7759	116	90	174	0	0	3.6	4.8	6.4	4	0			0	0	23.5017
65	22.0581	218	96	234	0	1	4.5		5	0	1	12	68	0	1	5.9165
50	21.7181	118	76	234	0	0	3.6	5.2	5	4	0			0	0	23.5017
52	18.9036	148	84	198	0	0	3.7		4.6	0	0			0	0	23.5017
49	31.8047	114	82	212	0	0	5.2	8.1	7.6	4	0			0	0	23.5017
65	31.2092	150	100	223	0	0	5.6			0	1	10	63	0	0	0.747433
57	22.6562	130	86	229	0	0	3.2	4.2	5	4	0			0	0	23.5017
55	26.8544	134	94	231	0	0	3.8		4.8	0	1	7	81	0	1	18.4969
48	20.7157	120	74	189	0	0	3.9	4.9	6.3	4	1	10	80	0	0	17.7495
51	31.6263	130	88	258	1	0	5	5.4	4.7	3	1	11	70	0	1	7.83299
62	25.3934	124	76	217	0	1	5.2	6	5.5	2	0			0	0	23.5017
60	19.563	166	80	213	0	0	3.7	4.4	4.3	1	0			0	0	23.5017
40	29.7211	130	86	277	0	1	5.8	6.9	7.8	4	1	8	85	0	0	22.5818
57	23.833	140	108	290	0	0	5.8	5.9	7.4	4	1	3	69	0	0	6.1629
64	30.4832	134	72	195	0	1	4.1	5.7		0	1	2	84	1	0	21.0842
55	24.1115	154	88	278	0	0	3.7	4.2	4	1	0			0	0	23.5017
53	18.132	112	70	300	0	0	3.3	4.2	3.2	3	0			0	0	23.5017
65	25.7812	160	88	113	0	1	5.6	7.3	6.8	3	1	5	75	0	0	12.3285
58	36.3636	154	90	290	0	0	5.2	6.1	6.1	1	1	3	76	0	0	13.1636
55	28.6851	136	88	230	0	0	4.4	5.6	5.9	3	1	7	73	0	0	10.4969
49	21.3839	138	86	220	0	0	4.6			0	1	3	65	0	0	2.1629
46	29.0606	116	86	241	0	0	4.5	5.8	5.9	3	0			0	0	23.5017
56	27.852	164	96	219	0	0	5.1	5.6	5	2	0			0	0	23.5017
57	24.4352	150	94	199	0	0	3.1	4.9	4	4	0			0	0	23.5017
55	28.1969	184	114	308	1	1	4.4	4.7	4.1	2	1	11	69	0	1	6.83368
61	24.093	138	88	224	0	0	4.5	5	4.4	2	1	9	71	0	0	8.6653
43	25.6312	128	70	214	0	0	4	3.7	5	4	0			0	0	23.5017
48	30.4867	122	84	204	0	0	4.6	5.5	5.8	2	0			0	0	23.5017
75	24.3141	118	78	219	0	0	4.6	5.5	4.9	2	1	2	77	0	0	14.0862
47	31.4359	140	90	233	0	0	5	5.4	5.5	1	0			0	0	23.5017
51	17.7154	114	72	183	0	0	4	4.4	4.1	1	1	11	83	0	0	20.8323
51	26.9274	140	98	238	0	1	3.4	4.2	4.7	3	1	3	74	0	0	11.1622
53	27.3588	146	86	243	0	0	4.3	4.8		0	1	1	83	0	1	20
58	22.8374	120	72	147	1	0	2.3			0	1	5	86	0	0	23.3292
53	28.8415	134	102	184	0	0	4.3	5.3		0	0			0	0	23.5017
60	26.5625	122	78	166	0	0	4.7	4.7	5.2	1	0			0	0	23.5017
54	21.5645	124	88	152	0	0	5.1	4.1	5.3	4	0			0	0	23.5017
51	30.0838	148	94	150	1	0	3.7	4.3	3.5	3	1	11	72	0	1	9.83436
48	21.2306	124	84	213	0	1	2.8	3.9	3.5	3	0			0	0	23.5017
44	28.7105	124	84	277	0	0	4.4	5.9	6.8	4	1	2	80	0	0	17.0842
63	22.4766	124	80	208	0	0	3.3	4.4	4.1	3	0			0	0	23.5017
49	25.4767	202	126	237	0	1	6	7.4	8.2	4	1	11	82	0	1	19.833
63	23.4224	204	94	0	0	0		3.8		0	1	3	66	1	0	3.16222
59	26.2188	162	78	215	0	1	5.2	7	6.3	4	1	6	70	0	0	7.4141
43	28.306	128	82	164	0	0	5.2	5.4	6.3	3	0			0	0	23.5017
44	19.5717	118	78	191	0	0	3.3	3.8	4.4	2	0			0	0	23.5017
61	24.4646	116	76	151	0	0	4.5	6.5		0	1	3	82	1	0	19.1622
56	23.3355	202	134	240	0	0	4.2	5.6		0	1	11	67	1	0	4.83231
57	27.4348	138	76	228	0	0	7	6.3		0	0			0	0	23.5017
41	19.6072	112	82	285	0	0	5.7		7.2	0	0			0	0	23.5017
65	24.3496	166	86	180	0	0	5	6.4	5.9	3	1	3	82	0	0	19.1622
57	20.7612	118	74	163	0	0	3.2	3.7	4.1	2	0			0	0	23.5017
55	26.8386	122	88	199	0	0	4.4	5.8	4.8	3	0			0	0	23.5017
48	26.1752	118	76	211	0	0	2.4	3.9	3.4	4	0			0	0	23.5017
45	27.7447	148	102	264	0	0	4.1	4.4	5.7	4	1	5	84	0	0	21.3306
62	29.7521	118	94	214	0	1	5.4			0	1	7	64	0	1	1.4976
65	25.3902	174	110	233	0	1	4.6			0	1	3	65	1	0	2.1629
45	25.9909	142	82	209	0	0	4.5	5.6	5.7	3	0			0	0	23.5017
57	24.539	138	88	161	0	0	3.5	4.8	5.4	4	1	1	79	0	0	16
45	20.7157	108	70	174	0	0	3	4.2	4	3	0			0	0	23.5017
50	17.4449	112	76	216	0	0	3	3.7	3.8	2	0			0	0	23.5017
54	30.0914	122	86	252	0	0	6.1	6.1	5.3	4	1	2	75	0	0	12.0849
45	25.5593	127	78	181	0	0	5	4.8		0	0			0	0	23.5017
48	27.2509	114	78	216	0	0	3	4	3.6	2	0			0	0	23.5017
59	25.5593	148	90	193	1	0	2.9	2.6	2.9	2	1	5	78	0	1	15.3292
45	33.0579	132	94	0	0	0				0	0			0	0	23.5017
50	31.2213	172	118	160	0	1	5.4	7	7.1	4	1	1	75	1	0	12
60	23.4236	126	88	220	0	0	5	5.9	6.1	2	0			0	0	23.5017
51	27.6601	114	78	191	0	0	5.4	6.4	5.2	4	0			0	0	23.5017
47	29.2969	128	82	191	0	0	5.4	6.4	6.2	2	0			0	0	23.5017
61	24.3025	150	80	0	0	0				0	0			0	0	23.5017
53	26.3656	142	94	293	0	0	4.8	5.5	5.3	1	0			0	0	23.5017
48	30.4688	116	80	242	0	0	4.6	5.7	5.9	3	1	12	84	0	1	21.9165
49	21.2031	128	80	187	0	0	4.2	4.1	5	3	0			0	0	23.5017
53	30.863	120	78	184	0	0	3.6	4.9	3.3	4	0			0	0	23.5017
45	30.7958	140	96	239	0	0	4.4	5.3	5.5	2	0			0	0	23.5017
65	21.3675	138	78	223	0	0	4.3	5.9	6	4	1	7	69	0	0	6.49692
61	21.5645	158	92	215	0	0	4.8	4.9	7.2	4	1	11	68	0	0	5.83436
60	23.0681	170	92	213	0	0	4.3			0	1	12	81	0	0	18.9158
53	23.03	158	80	125	0	0	3.6	4.4	5	3	1	12	84	0	0	21.9165
59	26.9127	126	70	201	0	0	5.2	5.9	6	1	1	2	78	0	0	15.0856
54	19.9219	160	83	179	0	0	3	6	5.6	4	1	7	72	0	1	9.4976
53	24.0882	112	76	147	0	0	3.4	4.3	4.5	2	0			0	0	23.5017
52	24.2215	182	96	215	0	0	8.5	3.3	7.2	4	0			0	0	23.5017
65	18.1252	130	75	177	0	0	4.2	5.6	6.2	4	1	2	74	0	1	11.0856
53	22.5827	160	86	174	0	1	2.8	4.5	4.4	4	1	8	78	1	0	15.5811
53	20.0773	114	78	172	0	0	3.2	3.3	3.7	1	1	5	84	0	0	21.3306
45	30.8642	115	75	216	0	0	5.5	6.8	6.5	3	0			0	0	23.5017
47	18.3768	106	78	247	0	0	4.6	4.8	3.9	4	1	7	84	1	0	21.4976
57	24.3046	142	88	187	0	0	3.3	5.1	4.6	4	0			0	0	23.5017
61	22.1367	160	88	195	0	0	5.9	6.5		0	1	11	69	0	0	6.83368
58	26.0276	140	82	233	0	0	3.8	4.9	3.8	3	1	11	81	0	0	18.8337
54	31.9559	150	88	194	0	0	3.7	4.9	4.1	3	1	5	84	1	0	21.3306
45	27.7323	132	94	275	0	0	5.7	6.5	6.3	1	0			0	0	23.5017
57	26.7229	144	80	218	0	0	4.3	5	3.9	3	0			0	0	23.5017
56	27.0051	152	96	197	0	0	5.1	6.5	8.7	4	0			0	0	23.5017
56	27.4145	160	100	220	0	0	4.3	5.2	5.3	2	0			0	0	23.5017
58	22.1003	172	92	184	0	1	4.8	6.3	5.2	4	1	3	69	0	1	6.1629
59	19.487	114	78	167	0	0	4		5.6	0	0			0	0	23.5017
54	25.9516	118	82	241	0	0	4.3	5	4	3	1	4	86	0	0	23.2471
52	31.6032	154	110	0	0	0		6		0	1	4	83	0	0	20.2464
61	25.0657	140	92	215	0	0	3.9	5.3	5.4	4	0			0	0	23.5017
53	23.4568	126	80	248	0	0	3.7	4	5	3	0			0	0	23.5017
50	26.6193	132	94	203	0	1	5	6	6.1	2	0			0	0	23.5017
41	22.9591	126	74	194	0	0	4.6	2.4	2.6	4	0			0	0	23.5017
56	29.0174	150	92	279	0	0	5.3	5.7	5.7	1	0			0	0	23.5017
53	19.1406	142	74	226	1	0	3.2	3.5	4.5	3	1	5	73	0	1	10.3299
54	34.5776	178	96	177	0	0	6.5	7.5	7.2	1	0			0	0	23.5017
58	28.2284	160	104	290	0	1	4.9	5.9		0	0			0	0	23.5017
60	26.0262	180	96	0	0	0		4	4.9	0	1	2	75	0	1	12.0849
63	21.0772	180	76	0	0	0				0	1	12	65	0	0	2.91581
45	19.8791	130	76	177	0	0	3.2	3.3	3.2	1	0			0	0	23.5017
47	31.6346	152	100	198	0	0	5	4.3	5.3	4	0			0	0	23.5017
56	26.1752	174	92	197	0	0	5.1	5.4	5.7	1	0			0	0	23.5017
61	33.2031	162	84	152	0	0	5.7	6.3	5.7	2	0			0	0	23.5017
56	24.0882	166	92	262	0	0	4.2	4.4	3.8	3	1	6	78	1	0	15.4141
47	26.9896	132	88	202	0	0	5.8	6.3	6.6	1	0			0	0	23.5017
44	29.3878	118	72	230	0	0	5.5	5	5.1	3	0			0	0	23.5017
54	26.0617	114	76	176	0	0	4.7	5.1		0	1	12	65	0	0	2.91581
42	24.0238	122	80	246	0	0	5.2	6	6.4	2	0			0	0	23.5017
53	24.7409	136	90	240	0	0	5.1	6	5.5	2	1	11	69	1	0	6.83368
57	27.4077	154	94	247	0	0	4.4	5.5	4.3	4	0			0	0	23.5017
50	26.7698	128	84	240	0	0	4.4	5.3	4.5	3	0			0	0	23.5017
42	25.6544	106	68	165	0	0	4.2	4.8	4.3	2	0			0	0	23.5017
64	20.83	138	72	149	0	0	3.5		4.2	0	0			0	0	23.5017
45	21.2953	118	72	167	0	0	3.8	5	5.4	4	0			0	0	23.5017
44	26.4915	124	78	233	0	0	5.9	5.7	5.5	3	0			0	0	23.5017
41	20.8209	116	80	153	0	0	3.2	4.1	4.2	2	0			0	0	23.5017
45	23.4236	134	84	170	0	0	2.8	3.4		0	0			0	0	23.5017
62	19.4674	150	78	192	0	0	4.6	4.7	5.2	1	1	1	78	0	0	15.0007
44	24.0238	132	84	182	0	0	5	5.2	5.7	1	0			0	0	23.5017
42	25.711	132	84	197	0	0	6.4	5.1	5.8	4	0			0	0	23.5017
46	18.9069	114	64	149	0	0	3.3	4.3	4.5	3	0			0	0	23.5017
53	22.7903	126	72	166	0	0	4.8	5.4	5.1	1	0			0	0	23.5017
51	20.148	150	84	169	0	0	4	3.8	4.7	3	1	7	83	0	0	20.4956
51	27.4406	132	70	273	0	0	4.4	5	4.6	1	1	8	74	0	1	11.5811
62	25.3515	148	86	231	0	0	4	5	5.1	2	1	4	72	0	0	9.24846
48	26.0262	112	74	164	0	0	4.2	4.9	5.5	3	0			0	0	23.5017
47	24.7676	112	66	164	0	0	3.4	3.8	3.7	1	0			0	0	23.5017
48	27.4717	128	84	187	0	0	5.1	5.3	6.1	2	0			0	0	23.5017
50	19.9792	136	82	217	0	1	3.5			0	0			0	0	23.5017
51	27.7551	150	104	197	0	1	6.1	6.6	6.4	1	0			0	0	23.5017
46	26.0276	116	70	240	0	0	4.2	4.6		0	1	2	68	0	0	5.08419
65	21.5139	162	96	166	0	0	4.1	4.3	4	2	1	3	86	0	1	23.1622
45	26.8136	128	82	154	0	0	5.2	5.2	5.7	2	1	11	81	0	1	18.8337
51	25.7959	136	88	165	0	0	5	5.7	5.3	1	0			0	0	23.5017
48	23.5883	116	76	209	0	0	5.6	5.8	6.3	1	1	4	84	0	1	21.2485
58	30.4834	168	100	219	0	0	4.6	4.7		0	1	2	68	0	1	5.08419
43	24.4473	114	78	189	0	0	4	3.9	4.7	2	0			0	0	23.5017
64	24.4352	154	82	241	0	1	4.8			0	1	9	63	0	1	0.665298
43	25.5354	148	96	161	0	0	6.6	5.8		0	1	2	68	0	0	5.08419
51	26.2188	120	60	280	0	0	3.5	4.5	3.6	3	0			0	0	23.5017
49	28.4799	116	76	163	0	0	5.2	6	7.5	4	0			0	0	23.5017
41	27.6601	122	82	192	0	0	4.6	4.4	5.1	2	0			0	0	23.5017
51	28.6288	140	90	187	0	0	4.4	4.7	4.7	1	1	3	80	1	0	17.1636
41	29.7442	134	70	205	0	0	5.2	5.9	4.6	4	0			0	0	23.5017
55	22.5306	134	88	187	0	0	4.1	3.2	4.2	4	0			0	0	23.5017
63	20.9366	156	80	198	0	0	5.4	6.6	6.7	3	1	1	76	0	0	12.9993
48	20.679	130	78	105	0	0	3.1	3.2	3.4	1	0			0	0	23.5017
42	31.6443	130	72	156	1	0	4.3	5.4	3.8	4	1	8	69	0	1	6.58179
53	22.0522	160	92	243	0	0	4	5	5.3	3	0			0	0	23.5017
54	24.3025	130	86	188	0	0	5.6	6.4	5.5	3	0			0	0	23.5017
44	20.8209	110	56	148	0	0	4.4	4.2	5.1	3	0			0	0	23.5017
43	22.3081	108	74	142	0	0	3.9	4.6	4.1	2	0			0	0	23.5017
48	27.6095	120	80	166	0	0	5.6	5.8	5.5	2	1	12	85	0	0	22.9158
53	31.9559	130	78	154	0	0	5	5.5	3.9	4	0			0	0	23.5017
63	21.3382	128	80	236	0	0	4.4		5.7	0	1	3	71	0	0	8.16153
60	28.2284	142	96	230	0	0	4.9			0	0			0	0	23.5017
63	25.2174	136	100	204	0	0	5	6.4	6.4	3	1	11	82	0	0	19.833
55	22.0386	146	80	137	0	0	4.3	5.5	7.1	4	0			0	0	23.5017
48	27.3982	128	90	239	0	0	4	4.1	4.2	1	0			0	0	23.5017
59	24.3824	144	84	163	0	0	3.7	5.5	4.7	4	1	2	85	0	0	22.0862
46	28.3108	142	100	245	0	0	8.2	6.6	7.6	4	0			0	0	23.5017
57	24.6094	136	80	176	0	0	4.1	5.8	5.2	4	0			0	0	23.5017
50	28.6501	134	100	231	0	0	4.9	5.5	5.9	1	0			0	0	23.5017
60	30.4867	154	92	157	0	0	4.4	5.1	6.2	4	1	1	69	0	0	6.00137
47	21.5139	114	80	222	0	0	3.4	4.5	4.3	3	0			0	0	23.5017
42	22.6474	114	72	233	0	0	4.2	5.5	6.1	4	0			0	0	23.5017
40	25.2092	122	78	188	0	0	4.2	5.8	5.7	4	0			0	0	23.5017
57	32.6294	206	118	310	0	0	5.3	6.1	7.4	4	1	10	74	0	1	11.7481
55	28.7356	144	92	188	0	0	4.4	4.6	4.2	2	1	5	86	0	0	23.3292
45	29.0318	136	84	230	0	0	5.3	5	5.8	3	0			0	0	23.5017
42	25.4327	120	74	178	0	0	5.5	5.2	5.5	3	1	7	80	0	0	17.4976
54	27.6361	180	96	236	0	0	4.8		6.1	0	1	2	74	0	0	11.0856
55	29.0688	146	84	219	0	0	6.5			0	0			0	0	23.4168
52	26.0262	152	86	187	0	0	4.6	4.6	5.2	2	0			0	0	23.4168
55	33.6221	130	94	175	0	0	4.8	5.6	5.8	2	0			0	0	23.4168
54	25.6544	140	90	235	0	0	5.3	5.7	4.9	3	1	12	77	0	1	14.8309
40	23.8751	134	92	0	0	0		8.7	5.9	0	1	3	77	0	0	14.078
56	23.7228	126	84	158	0	0	4.1	4.7	4	2	0			0	0	23.4168
59	22.4766	156	90	243	0	0	4.2	2.3		0	1	7	75	0	0	12.4107
57	24.3046	126	84	239	0	1	4.6	6.3	5.4	4	0			0	0	23.4168
50	22.8625	120	74	180	0	0	4.3			0	0			0	0	23.4168
47	23.6614	134	88	192	0	0	5.8		6.1	0	1	7	71	0	0	8.41068
55	22.3081	150	92	240	0	0	5.6	6.4	5	4	0			0	0	23.4168
45	27.0416	110	74	245	0	0	4	4.8	3.9	3	0			0	0	23.4168
54	31.8047	116	74	191	0	0	5.2	6.1	5.3	3	0			0	0	23.4168
40	25.7117	118	82	250	0	0	4.5	5.3	5.6	2	0			0	0	23.4168
63	22.3081	128	80	286	0	0	3.9	4.1	4.1	1	0			0	0	23.4168
49	21.1327	124	74	194	0	0	5.1	5.3		0	1	12	66	0	0	3.83025
54	23.939	116	74	173	0	0	4.8	4.9	4	4	0			0	0	23.4168
40	24.9108	138	76	165	0	0	5.4	5.2	5.6	2	0			0	0	23.4168
56	30.863	134	84	269	1	0	5.8	4.9	4.8	4	1	2	76	0	0	12.9993
40	23.7118	120	70	163	0	0	4.5	4.5	4.8	1	0			0	0	23.4168
43	24.9108	118	78	191	0	0	4.4		4.3	0	0			0	0	23.4168
41	29.4023	136	70	247	0	0	5	6.2	6.2	3	0			0	0	23.4168
55	24.3418	96	64	176	0	0	5.1	4.9		0	1	7	66	0	0	3.41136
51	23.8088	120	72	246	0	0	5.9	6.2	6.6	1	0			0	0	23.4168
50	25.8478	158	80	182	0	0	4.5	4.4	4.4	2	0			0	0	23.4168
63	24.0055	112	62	207	0	0	5.9	5.7	5.5	3	1	5	70	0	0	7.24435
41	23.2434	118	76	149	0	0	4.6	4.8	3.7	4	0			0	0	23.4168
43	21.875	126	86	178	0	0	5	5.3	5	2	0			0	0	23.4168
44	24.5675	126	64	163	0	0	3.1	4.1	3.9	2	0			0	0	23.4168
50	26.079	144	84	245	0	0	7.5	6.5	7.9	4	0			0	0	23.4168
57	22.4323	216	136	240	0	0	5.7	4.4		0	1	7	68	0	0	5.41273
51	27.7323	168	108	193	1	0	4.3	5	3.7	4	1	1	74	0	1	10.9158
43	25.3515	110	70	224	0	1	3.5	4.1	4.2	1	0			0	0	23.4168
56	22.9481	146	80	153	0	0	6	5.9	6.3	2	1	1	71	0	0	7.91513
62	28.1943	164	98	0	0	0			4.6	0	1	8	82	0	0	19.4962
43	30.0621	138	80	220	0	0	4.4	5.2	5.3	1	0			0	0	23.4168
54	26.6728	146	98	237	0	0	4.6	4.9	4.6	1	1	7	75	0	1	12.4107
63	25.1559	144	82	211	0	0	4.5	4.9	4.9	1	1	12	84	0	0	21.8316
64	27.0538	104	70	234	0	0	4	5.6	6.1	4	0			0	0	23.4168
51	29.0318	122	82	195	0	0	5.2	5.2	4.6	3	0			0	0	23.4168
40	28.8754	112	70	288	0	0	5.9		5.6	0	0			0	0	23.4168
51	29.5159	112	76	195	0	0	4.3	5.2	5.1	2	0			0	0	23.4168
52	25.2826	132	80	144	0	0	5	4.9	5.2	2	0			0	0	23.4168
43	30.116	138	88	221	0	0	6.2	5.8	4	4	0			0	0	23.4168
50	27.7767	170	90	220	0	0	4.1	6.1	5.5	4	0			0	0	23.4168
60	26.5338	144	86	170	0	0	5.7			0	0			0	0	23.4168
41	27.1731	110	72	177	0	0	5.1	3.6	5.2	4	0			0	0	23.4168
61	27.7344	128	88	261	0	1	4.8	5.2	3.8	4	1	2	76	0	0	12.9993
42	25.462	134	88	128	0	0	3.9	4.1	3.6	2	0			0	0	23.4168
49	23.3091	110	70	154	0	0	3.5	4.5	4	2	0			0	0	23.4168
42	30.1038	120	72	182	0	0	6.3	6.5	5.8	3	1	2	86	0	0	23.0007
46	20.4491	114	74	193	0	0	4	4.4	5	2	0			0	0	23.4168
57	28.6501	118	70	185	0	1	3.7	4.7		0	0			0	0	23.4168
65	18.9181	138	74	138	0	0	4.2	3.9	4.7	3	1	11	73	0	1	10.7488
46	20.1733	140	74	172	0	0	5.3	5.5	5.3	2	0			0	0	23.4168
57	28.3987	112	80	167	0	0	4.6	4.8	4.6	1	0			0	0	23.4168
42	24.6755	114	78	240	0	0	3.8	4.7	4.7	2	0			0	0	23.4168
40	26.8923	142	106	199	0	0	5.5	5.8	7.2	4	0			0	0	23.4168
42	18.3391	120	84	149	0	0	3.5	3.8	4	1	1	3	83	0	0	20.0767
46	28.6048	134	86	181	1	0	3.6			0	0			0	0	23.4168
42	28.0428	140	92	251	0	0	4.3	4.9	5.7	3	1	3	79	0	0	16.0767
41	25.4028	128	78	162	0	0	3.6	4.7	5.1	3	0			0	0	23.4168
42	24.6904	150	90	232	0	0	5.3	5.9	5.6	1	0			0	0	23.4168
44	27.1178	122	84	245	0	0	5.3	6.2	5.9	1	0			0	0	23.4168
43	25.1559	114	80	198	0	0	5	4.5	5.4	3	0			0	0	23.4168
49	23.9995	120	82	116	0	0	4.7	4.8	5.6	2	0			0	0	23.4168
52	24.7676	130	74	238	0	0	4.3	4.9	4.9	1	1	2	74	0	0	11.0007
59	27.5873	122	78	141	0	0	7.1	6.3	6.2	4	1	3	76	0	1	13.0787
44	29.7265	196	58	242	0	0	5.1	6.4	5.8	3	1	4	68	0	0	5.16359
54	31.975	190	126	203	0	0	6.5	6.7	5.8	4	1	7	78	0	1	15.4114
47	28.578	132	80	224	0	0	5.6	5.1	5.6	3	0			0	0	23.4168
53	22.8329	142	80	212	0	0	4.8	5.1	5.5	1	1	1	77	0	0	13.9165
42	26.6749	112	70	202	0	1	4.8	4.4	5.5	3	0			0	0	23.4168
44	27.9155	114	74	223	0	0	4	4.9	4.8	2	0			0	0	23.4168
57	23.2434	164	94	217	0	1	4.2	4.5	4.8	1	1	5	72	1	0	9.24572
53	23.2434	134	90	206	0	1	4.7	5.6	5.1	2	1	9	72	1	0	9.58248
50	26.4236	138	88	160	0	1	4.6	6	5.8	3	0			0	0	23.4168
51	23.2254	138	92	208	0	0	4.6	5.2	4.7	2	0			0	0	23.4168
43	26.7036	134	90	200	0	0	4.5	5.9	4	4	0			0	0	23.4168
43	27.1178	136	88	151	0	0	6	8.3	3.9	4	0			0	0	23.4168
42	30.4438	130	82	152	0	0	4.6	6.1	4.7	4	0			0	0	23.4168
55	29.4023	118	76	272	0	0	4.6	6.6	4.2	4	0			0	0	23.4168
51	19.6072	112	70	191	0	0	5	5.2	6.2	3	0			0	0	23.4168
49	24.1288	138	92	167	0	0	4.7	5.4	5.8	2	0			0	0	23.4168
46	22.5827	96	58	128	0	0	5.1	5.2	4.6	3	1	12	79	0	1	16.8296
48	23.1206	138	88	101	0	0	3.8	4.4	5.2	3	0			0	0	23.4168
46	27.8852	118	72	185	0	0	4.3	4.7	5	1	1	3	86	0	1	23.0773
55	27.9155	132	96	165	0	0	4.9	4.4	3.9	4	1	12	74	0	1	11.8303
47	28.9341	120	80	222	0	0	5	5	5.7	2	0			0	0	23.4168
58	25.2826	124	78	176	0	0	6	6.4		0	1	6	66	0	0	3.32923
40	32.1799	110	66	182	0	0	3.9	5	4.9	2	0			0	0	23.4168
45	27.4691	126	84	178	0	0	3.8	5.1	4.8	3	0			0	0	23.4168
51	24.9108	136	88	175	0	0	5.6	5.6	6	2	0			0	0	23.4168
43	29.0174	118	84	133	0	0	4.9	6.1	6.1	3	0			0	0	23.4168
49	25.0657	116	72	217	0	1	3.4	3.8	2.9	3	1	9	77	0	0	14.5818
44	20.4467	118	78	144	0	0	5.2		5.3	0	0			0	0	23.4168
45	30.4688	130	90	202	0	0	5.1	6.7	8.3	4	0			0	0	23.4168
50	27.8852	140	90	214	0	0	4.6	4.4	4.9	2	0			0	0	23.4168
57	26.6097	178	96	182	0	0	5.5	5.6	6.1	1	1	3	85	0	0	22.078
45	23.5078	138	82	214	0	0	4	4.2	5	2	0			0	0	23.4168
52	31.5886	150	86	294	1	0	3.9	4.5	3.8	2	1	9	71	0	1	8.58042
43	20.061	118	72	140	0	0	3.2		2.9	0	0			0	0	23.4168
49	21.7192	134	86	208	0	1	4.2	4.4	4.4	1	0			0	0	23.4168
41	26.9274	120	86	217	0	0	4.8	5.3	5.2	1	1	3	73	0	0	10.078
47	25.6544	122	84	155	0	1	5.4	7.4	5.6	4	1	4	86	0	0	23.1622
48	26.7698	164	96	171	0	0	5.6		5	0	0			0	0	23.4168
50	25.6896	120	84	107	0	0	4.8	4.8	5.3	2	0			0	0	23.4168
50	28.3987	116	78	198	0	0	5.9	5.7	5.7	3	0			0	0	23.4168
47	30.8365	160	102	0	0	0	7.1	6.7	4.1	4	1	1	85	1	0	21.9165
44	26.6436	118	76	213	0	0	5	5.4	6	2	0			0	0	23.4168
48	29.4029	144	72	259	0	0	6.7	6	5.5	4	0			0	0	23.4168
53	23.1834	124	84	165	0	0	3.4	3.7	3.7	1	1	8	82	0	1	19.4962
43	24.9108	160	90	207	0	0	3.3	3.6	3.4	1	1	7	76	0	1	13.4127
44	20.6852	112	74	156	0	0	3.2	3.9	3.9	1	1	7	84	0	1	21.4127
49	21.0938	112	68	213	0	0	3.9	3.8	4.7	3	0			0	0	23.4168
41	21.4533	116	82	179	0	0	4.6	5.6	5.4	2	0			0	0	23.4168
41	24.4418	110	62	302	0	0	5	4.3	4.4	4	1	5	82	0	0	19.2444
57	23.0469	154	88	223	0	0	4.7	4.5	4.8	2	0			0	0	23.4168
50	25.7117	110	80	240	0	0	4.1	4	4.3	1	0			0	0	23.4168
54	32.8125	126	70	235	0	0	4.8	5.1	5.4	1	1	8	78	0	0	15.4962
44	23.8087	140	80	192	0	0	4.4	4.4	4.4	1	0			0	0	23.4168
55	29.0437	158	106	167	0	0	4.3	5.2	5.2	2	0			0	0	23.4168
50	32.7449	148	90	245	0	0	3.9	4	3.7	2	1	12	83	0	0	20.8296
46	19.721	114	78	155	0	0	5.7			0	0			0	0	23.4168
44	27.2817	110	80	244	0	0	4.9	6.2	6.2	3	0			0	0	23.4168
43	23.2254	120	84	136	0	0	5.8	8.1	7.4	4	0			0	0	23.4168
44	23.5036	128	92	125	0	0	4.9	5.7	6	2	0			0	0	23.4168
51	29.0437	156	98	210	0	1	6.6	6.5	5.7	4	1	11	81	0	1	18.7488
43	24.6097	132	84	261	0	0	10.2	10.8	10.5	3	0			0	0	23.4168
52	27.993	120	84	174	0	0	5.1	5.6	5.4	1	1	8	76	0	1	13.4976
50	28.7268	128	86	180	0	0	5	6.1	6.6	3	1	5	86	0	0	23.2444
53	25.9516	120	72	190	0	0	5.4	4.9	4.9	3	0			0	0	23.4168
48	29.3848	142	80	285	0	0	5.5	5.9	4.5	4	1	12	81	0	1	18.8309
48	26.1224	134	78	221	0	0	5.3	5.2	5.7	2	0			0	0	23.4168
55	35.1562	156	80	172	1	0	2.8	3.3	2.8	2	1	8	78	0	0	15.4962
44	29.0688	114	88	218	0	0	6	6.1	5.3	4	1	7	76	0	0	13.4127
52	23.7387	110	70	213	0	0	4	4.3	4.6	1	0			0	0	23.4168
53	21.3068	114	76	230	1	1	3.8	4.4	3.7	2	1	11	74	0	1	11.7481
44	26.6193	108	80	137	0	0	4.5	5	5.4	1	0			0	0	23.4168
56	28.3737	124	60	148	1	0	6.5	7.5	6.3	4	0			0	0	23.4168
40	28.0277	118	78	165	0	0	6.2	6.3	5.6	4	0			0	0	23.4168
42	27.6817	110	80	146	0	0	6.2	6.1	5.8	3	0			0	0	23.4168
45	32.1466	130	84	137	0	0	6.5	5.4	5.7	4	0			0	0	23.4168
43	28.7201	140	90	244	0	0	6	6.1	6.4	1	1	6	76	0	1	13.3306
54	29.2969	114	78	247	0	0	6.9	6.3	6	4	0			0	0	23.4168
51	22.0386	120	74	171	0	0	4.5	5.3	5.6	2	0			0	0	23.4168
40	27.2173	122	86	144	0	0	4.5	4.3	4.5	2	0			0	0	23.4168
48	29.7578	120	68	150	0	0	5.8	5.8	7.7	4	1	3	73	0	0	10.078
50	33.8566	114	76	259	1	0	3.6	3.9	3.3	2	0			0	0	23.4168
53	27.5802	150	82	293	0	0	4.7	6.4	6.2	4	1	3	75	0	1	12.0767
57	26.1066	150	90	203	0	1	4.6	5.7	5.5	2	1	11	75	0	0	12.7474
50	26.8122	126	70	173	0	0	5.1	6	6.3	2	1	4	79	0	0	16.1615
47	26.8977	130	90	218	0	0	3.9	4.5	4.5	1	1	1	76	0	0	12.9144
50	25.1559	130	74	0	0	0		3.8	3.6	0	0			0	0	23.4168
41	28.0277	128	90	205	0	0	5.6	5.5	6.1	2	0			0	0	23.4168
53	27.2817	112	68	135	0	0	4.6	4.5	6	4	0			0	0	23.4168
46	20.8209	152	94	134	0	0	4	5.7	6.1	4	1	12	82	0	0	19.8303
46	19.9481	140	70	311	0	0	3.5	4.6	5.5	4	1	9	83	0	0	20.5804
42	27.7008	128	80	222	0	0	4.7	5.8	5.1	3	0			0	0	23.4168
44	28.3737	126	88	142	0	0	4.2	6.4	5.3	4	0			0	0	23.4168
47	20.8325	130	78	153	0	0	4.7	4.6	5.4	2	1	4	74	0	0	11.1622
44	27.6361	144	96	167	0	0	4.2	5.1	5.4	2	1	6	71	0	1	8.32854
50	35.4979	120	78	176	0	0	4.8	5.2	5.5	1	0			0	0	23.4168
51	26.6728	116	84	250	0	0	4.8	5.1	6.7	4	0			0	0	23.4168
41	28.0864	140	76	182	0	0	5.2	5.4		0	0			0	0	23.4168
50	25.6896	124	70	209	0	0	4	4.8	4.9	2	0			0	0	23.4168
45	26.8406	120	80	234	0	0	5.5	6.5	7	3	0			0	0	23.4168
44	29.7578	136	84	236	0	0	4.9	5.9	5.9	2	0			0	0	23.4168
47	24.539	110	58	192	0	0	4.1		5.6	0	1	3	85	0	0	22.078
41	29.0006	112	86	209	0	0	3.7	5.4	4.2	4	0			0	0	23.4168
41	30.8248	114	78	192	0	0	5.2	5	5.1	2	0			0	0	23.4168
50	21.4533	122	64	205	0	0	4	4	5.1	3	0			0	0	23.4168
48	30.4053	122	74	236	0	0	6.1	5.8	6.1	3	0			0	0	23.4168
41	23.8088	136	88	160	0	0	4.1	5.2	5.6	3	0			0	0	23.4168
40	30.4832	142	98	261	0	0	5.3	6.1	8	4	0			0	0	23.4168
56	26.7036	150	96	182	0	0	5.4	5.5	5.8	1	0			0	0	23.4168
43	27.7767	136	92	228	0	0	5.5	5.1	5.2	3	0			0	0	23.4168
44	24.3824	112	64	174	0	0	4.5	5.1	5.2	1	0			0	0	23.4168
42	31.7739	148	98	327	0	0	5.8	7.1		0	1	7	73	0	0	10.412
41	18.0697	106	70	189	0	0	3.5	4.5	5.1	4	0			0	0	23.4168
50	28.6288	128	82	185	0	0	4.7	4.7	6.1	4	0			0	0	23.4168
43	27.1314	138	90	0	0	0	4.5	5.5	6	3	0			0	0	23.4168
40	23.4375	134	80	192	0	0	4.7	6.2	4.7	4	0			0	0	23.4168
51	30.863	128	96	194	0	0	5	5	5.1	2	0			0	0	23.4168
46	24.4473	108	68	158	0	0	3.9	4	5.2	3	0			0	0	23.4168
49	28.2828	128	88	255	0	0	6.5	6.6	6.2	3	1	2	69	0	0	6.00137
40	29.737	104	70	157	0	0	4.2	4.2	5	2	1	2	85	0	0	22.0014
48	26.8136	120	76	207	0	0	4.7	5.4	4.1	4	0			0	0	23.4168
51	24.2424	136	82	0	1	1	3.2	4.4		0	1	1	67	0	1	3.91513
52	24.7409	114	76	214	0	1	4	4.2	4.8	2	1	9	85	0	1	22.5818
43	21.7993	114	84	152	0	0	3.8	4.4	5	3	0			0	0	23.4168
44	29.3848	138	86	274	0	0	3.9	3.8	4.4	2	0			0	0	23.4168
45	25.4028	128	82	234	1	0	4.4	6.4		0	1	5	66	0	0	3.24435
47	21.6333	146	90	174	0	0	4.6	3.8	5.1	4	0			0	0	23.4168
51	28.764	118	82	178	0	0	5.3	5.5	5.1	2	0			0	0	23.4168
41	28.0102	112	64	209	0	0	3.9	4	4.1	1	0			0	0	23.4168
43	18.5132	110	84	187	0	0	2.4	3.1	2.9	1	1	10	80	0	0	17.6646
45	28.3447	118	82	180	0	1	4.6	5.9		0	1	4	84	0	0	21.1636
46	29.0688	128	90	210	0	0	4.5	5	5.5	2	0			0	0	23.4168
42	25.2493	138	84	300	0	0	4.7	4.9	5.4	1	0			0	0	23.4168
49	27.7743	142	92	232	0	0	5.8	6.2	6.2	1	0			0	0	23.4168
41	26.8809	110	82	157	0	0	4.9			0	1	12	77	0	0	14.8309
42	23.1983	110	74	226	0	0	4.6	6.2	6.9	4	0			0	0	23.4168
41	26.9274	120	82	246	0	1	4.3	5.1	4.8	1	1	9	75	0	0	12.5804
41	21.3039	118	72	123	0	0	4.7	5	4.5	2	0			0	0	23.4168
41	22.5981	112	78	213	0	0	5.2			0	1	4	67	0	0	4.16153
40	23.2335	120	84	180	0	0	3	3.9	4.3	3	0			0	0	23.4168
49	25.6544	108	70	170	0	0	5.4	5.8	4.9	3	0			0	0	23.4168
44	19.9184	144	86	165	0	0	4.6		5.1	0	0			0	0	23.4168
48	28.8754	128	90	207	0	0	4.4	5.2	4.8	2	0			0	0	23.4168
68	25.0135	220	100	245	0	1	3.7	5.4	5.4	4	1	6	69	1	0	6.32991
64	25.7657	170	90	145	0	0	5.1	4.9	5.1	2	0			0	0	23.4168
45	24.0569	120	80	168	0	0	4.4	4.9	4.5	1	0			0	0	23.4168
55	25.4327	136	90	259	0	0	5.5	5.6	5.3	2	1	2	82	0	0	19.0007
49	27.8159	114	88	234	0	0	3	4.2	3.4	3	0			0	0	23.4168
41	27.6095	118	76	215	0	0	3.2	3.6	2.7	3	0			0	0	23.4168
49	23.1247	136	98	200	0	0	6.2	7.1	5.8	4	0			0	0	23.4168
56	25.9107	140	86	150	0	0	4.4	4.1	5.1	3	0			0	0	23.4168
49	23.7387	124	84	267	0	0	5.4	6.1	6.8	3	0			0	0	23.4168
54	27.268	170	88	209	0	0	3.9	4.6	4	2	0			0	0	23.4168
61	27.3356	140	80	232	0	0	7.4	8.6	8.7	2	0			0	0	23.4168
43	30.4367	136	80	175	0	0	3.7	4.4	4.9	3	0			0	0	23.4168
52	23.0546	144	92	213	0	0	4.2	6.2	5	4	1	6	84	0	0	21.3306
62	35.4925	144	90	216	0	0	4.6	5.2	4.5	2	0			0	0	23.4168
46	25.0399	120	84	220	0	0	3.7	4.4	4.8	2	1	2	82	0	0	19.0007
61	27.6888	176	84	194	1	0	3.9			0	1	6	73	0	1	10.3299
49	22.0492	130	82	180	0	0	4.6	5.6	4.7	3	1	9	79	0	0	16.5804
57	27.0051	110	86	133	0	0	4.1		5.1	0	0			0	0	23.4168
53	25.8166	150	84	368	1	0	5.2	4.8	5.4	3	1	8	84	0	0	21.4976
41	26.1752	130	94	232	0	0	5.3	5.7	5.6	1	0			0	0	23.4168
65	24.8777	156	86	211	0	0	4.5	4.3	4.2	2	1	12	75	0	1	12.8296
40	28.3604	134	86	236	0	0	4.9	5.6	5.7	1	0			0	0	23.4168
42	27.0416	140	90	203	0	0	6.1	6.1	6.1	2	0			0	0	23.4168
41	27.3797	130	70	177	0	0	4	4.3	4.9	2	0			0	0	23.4168
57	24.9649	146	88	233	1	0	3.9			0	1	2	82	0	1	19.0007
47	24.8591	124	86	202	0	0	5.4	6.3	5.9	2	1	3	81	0	1	18.078
49	21.7784	148	90	218	0	0	4.1	5.1	5.1	2	1	2	76	1	0	12.9993
54	24.7721	124	78	0	0	0			4.1	0	0			0	0	23.4168
40	23.533	156	82	175	1	0	4.7	4.1	4.5	3	0			0	0	23.4168
61	27.7323	124	76	252	0	0	5.1			0	0			0	0	23.4168
50	24.9337	118	72	243	0	0	6.6	6.8	7.6	2	0			0	0	23.4168
40	29.0698	134	94	294	0	0	5.4	5.7	6.1	1	0			0	0	23.4168
46	27.2173	124	86	182	0	0	2.9	3.5	3.7	2	0			0	0	23.4168
50	30.2469	134	90	229	0	0	5.8	6.5	6.5	1	0			0	0	23.4168
50	29.0006	140	90	262	1	0	3.7	4.3	3.6	2	0			0	0	23.4168
49	22.7732	118	80	189	0	0	6.3	6.1		0	0			0	0	23.4168
49	31.1951	126	80	168	0	1	7.2	6.8	7.6	3	1	6	70	0	0	7.32923
42	25.9516	122	78	150	0	0	5.2	6.7	6.9	4	1	12	71	0	0	8.82957
58	26.3702	170	90	194	0	0	4.6	5	4.9	1	1	5	78	0	0	15.2444
42	26.4381	122	84	169	0	0	4.3	6	4.9	4	0			0	0	23.4168
59	19.5556	132	78	223	0	0	3.5	4.3	5.7	4	1	12	84	0	0	21.8316
57	26.9531	98	76	201	0	0	5.5	5.6	5.2	3	0			0	0	23.4168
40	27.6601	120	80	145	0	0	4.3	4.3	4.1	2	0			0	0	23.4168
44	30.7787	174	92	201	0	0	9.2	9.4	6.4	4	1	1	72	0	0	8.91444
41	24.7721	122	78	184	0	0	5.5	6.1	6.8	2	0			0	0	23.4168
51	25.5296	102	70	195	0	0	5.2	5.6	5.3	1	0			0	0	23.4168
53	36.6841	138	98	216	0	0	5.1	5.6		0	0			0	0	23.4168
43	23.1405	104	66	127	0	0	4.8	4.5	4.2	3	0			0	0	23.4168
43	31.2213	132	82	182	0	0	5.3	5.8	4.4	4	1	1	86	0	1	22.9158
52	22.3133	146	84	154	0	0	3.7	3.3	3.9	2	0			0	0	23.4168
57	25.2826	168	102	215	0	0	5.1	5.6	5	2	0			0	0	23.4168
42	24.841	112	74	232	0	0	5.5	6	5.2	3	0			0	0	23.4168
47	26.8136	150	86	229	0	0	4.4	4.9	4.2	3	0			0	0	23.4168
43	20.5499	120	70	137	0	0	3.9	4	3.8	1	0			0	0	23.4168
54	22.3081	128	86	168	0	0	3.7	4.3	5.4	4	1	10	73	0	0	10.6639
57	24.6097	120	78	236	0	1	4.7	3.5		0	1	2	67	0	0	4
53	27.9421	164	110	307	0	0	4.8	5.3	6.9	4	1	8	76	1	0	13.4976
57	28.3937	132	88	209	0	0	5.2	5.4	6.3	3	0			0	0	23.4168
55	25.9516	134	80	295	0	0	3.8	4.5	4	2	1	7	83	0	1	20.4107
44	32.0386	128	86	238	0	1	5.3	6.3	7	3	0			0	0	23.4168
43	23.2335	112	68	176	0	0	3.7	4.4	4.5	1	0			0	0	23.4168
40	32.0161	120	96	218	0	0	5.3	4.9	5.4	3	0			0	0	23.4168
42	24.7475	108	72	195	0	0	4.7	6	5.8	3	0			0	0	23.4168
40	22.9591	124	90	205	0	0	4.4	4.4	4	3	0			0	0	23.4168
59	25.0995	134	80	200	1	0	3.1	3.6		0	0			0	0	23.4168
40	27.4406	126	80	247	0	0	5.7	5.6	5.8	2	0			0	0	23.4168
49	31.2461	148	104	195	0	0	4.9		5.3	0	0			0	0	23.4168
57	22.2753	180	108	186	0	1	7.1	6.4	7.1	4	1	3	76	0	1	13.0787
47	25.7276	140	88	238	0	0	4.7	5.6	4.6	3	1	2	74	0	1	11.0007
51	22.1003	124	88	328	0	0	4.5	3.8	4.8	3	1	5	74	0	1	11.2444
62	25.2826	212	94	221	0	0	5	4.3	5.9	4	1	9	69	0	1	6.58179
48	25.0399	114	74	238	0	0	5.9	6.1	5.7	3	1	4	82	0	1	19.1622
55	26.1752	160	76	183	0	0	5.4	5	6.7	4	1	5	81	0	1	18.245
58	24.9135	108	78	224	0	0	6	6.8	6.8	1	0			0	0	23.4168
44	21.9671	114	76	109	0	0	4.2	3.7	3.3	4	0			0	0	23.4168
53	25.6173	122	80	227	0	0	5.1	5.3	5.4	1	1	2	72	0	0	8.99932
51	31.7418	120	76	171	0	0	4.3	5.5	5	3	1	8	83	0	0	20.4956
50	24.3141	108	70	222	0	0	5.6			0	0			0	0	23.4168
42	25.0135	204	128	179	0	0	5.3	5.9		0	1	9	66	0	0	3.58111
46	20.6193	152	92	224	0	0	4	4	5.2	3	0			0	0	23.4168
57	20.6612	132	80	253	0	1	4.5	4.8	3.9	3	1	11	82	0	0	19.7481
52	33.3465	140	90	174	0	0	5.6	5.9	6.4	1	1	7	83	1	0	20.4107
41	23.0681	132	82	135	0	0	5.1	6.3	6.5	3	0			0	0	23.4168
54	21.4536	122	88	212	0	0	4.5	5.2	4.9	1	1	11	72	0	1	9.74949
51	31.5556	136	96	207	0	0	5.5	5.9	5.6	2	0			0	0	23.4168
46	24.1588	134	80	186	0	0	5.1	6.1	6.6	3	0			0	0	23.4168
42	19.5965	146	82	202	0	0	4.7	4.9	5	1	0			0	0	23.4168
48	22.719	110	70	152	0	0	5	4.5	4.1	4	0			0	0	23.4168
54	25.1024	220	126	218	0	0	5.2			0	1	5	63	1	0	0.243669
43	19.6752	112	76	180	0	0	4.8		4.8	0	0			0	0	23.4168
55	27.9431	138	86	272	0	0	4.1	5.3	5.4	3	1	11	80	0	1	17.7495
63	21.1463	160	98	329	0	0	6.5		5.1	0	1	11	70	1	0	7.74812
57	28.0843	144	84	203	0	0	4.2	4.6	3.9	3	1	10	76	0	1	13.6646
64	22.1367	130	76	177	0	0	3.3	3.5	3.8	1	0			0	0	23.4168
63	28.7197	124	78	231	0	0	5.2	5.1	3.9	4	1	2	72	0	1	8.99932
49	22.7583	110	76	241	0	0	4.5	5.7	5.9	3	0			0	0	23.4168
45	27.3356	178	120	193	0	0	3.9	5.1	5.2	3	0			0	0	23.4168
50	30.0621	130	82	238	0	0	4.7	6		0	1	7	78	0	1	15.4114
46	23.1837	120	82	272	0	0	5.6	5.3	5.6	3	0			0	0	23.4168
43	24.4646	116	78	214	0	0	4.1	3.9	5.6	4	0			0	0	23.4168
44	28.1943	124	80	248	0	0	5.2	5.5	3.9	4	0			0	0	23.4168
54	27.7551	148	92	208	0	0	4.7	6.4	5.4	4	0			0	0	23.4168
47	26.8352	166	96	196	0	0	5.3	5.9	6.1	1	1	1	82	0	0	18.9158
52	29.7578	130	84	177	0	0	6.5	5.9	5.6	4	0			0	0	23.4168
53	23.3887	142	76	208	0	0	4.6	5.9	5.4	3	0			0	0	23.4168
40	24.5089	130	88	232	0	0	5	5.6	3	4	0			0	0	23.4168
43	27.5482	142	94	314	0	0	5.7	7.4	7.2	4	0			0	0	23.4168
40	21.4109	112	84	497	0	0	5.5	5.3		0	0			0	0	23.4168
56	23.5294	120	78	199	0	0	6.5	6.2	6.3	3	0			0	0	23.4168
42	22.7583	130	78	170	0	0	4.6	5.5	5.1	2	0			0	0	23.4168
66	24.677	158	102	216	0	0	3.8	4.7	4.1	2	1	5	85	0	0	22.245
63	24.6094	128	80	220	0	0	4.1	4.4	5.6	4	0			0	0	23.4168
60	26.9274	138	98	225	0	0		4.5	4	0	0			0	0	23.4168
46	24.8163	132	78	308	0	0	5.5	6.4	5.8	2	0			0	0	23.4168
41	27.7698	112	74	199	0	0	5.7	5.4	5.5	3	1	7	85	0	0	22.412
51	28.9341	118	82	262	0	0	5.1	5.9	5.8	1	1	4	71	0	0	8.16153
52	21.3578	128	84	229	0	1	4.8	5.8	5.3	2	0			0	0	23.4168
50	27.102	120	76	229	0	0	3.8	4.3	4.8	2	1	7	85	0	0	22.412
41	25.5922	130	92	282	0	0	5.1	5.5	5.5	1	0			0	0	23.4168
44	26.0617	124	78	199	0	0	4.5	5.3	4.5	3	0			0	0	23.4168
42	25.3515	140	84	255	0	0	4.1	5	3.4	4	1	1	74	0	0	10.9158
46	29.3848	118	78	179	0	0	4.9	5.5	6	2	0			0	0	23.4168
44	24.6904	132	80	201	0	0	5.8	5.5	6	3	0			0	0	23.3402
57	31.935	164	88	184	0	0	4	4.4	4.5	1	0			0	0	23.3402
43	22.231	116	70	193	0	0	5.5	4.9	5.8	3	0			0	0	23.3402
59	25.3934	132	80	176	0	0	3.6	3.8	4.5	2	0			0	0	23.3402
43	26.2966	132	88	197	0	0	4.5	4.7	5.1	1	0			0	0	23.3402
40	28.9341	134	82	247	0	0	4.7	4.6	4.7	2	0			0	0	23.3402
65	23.533	156	88	246	0	0	5	6		0	1	12	77	0	1	14.7543
42	27.4348	126	80	216	0	0	5.9	6.3	7	2	0			0	0	23.3402
41	33.305	122	82	173	0	0	6.4	6.7	6	3	1	4	75	0	1	12.0849
68	28.0664	168	90	259	0	0	6	5.4	5	4	1	6	72	0	0	9.25394
41	30.1038	138	84	205	0	0	5.3	5.5	5.3	2	0			0	0	23.3402
43	27.0993	186	106	254	0	1	5.4	5.8	6	1	1	12	71	1	0	8.75291
51	29.7608	114	84	202	0	0	6	7.7	7.3	3	1	2	77	0	1	13.9247
54	20.3125	118	70	221	0	0	3.9			0	1	4	80	0	0	17.0869
40	32.912	104	70	272	0	0	6.1	5.3	5.1	4	0			0	0	23.3402
54	20.1951	136	78	178	0	0	4.4	3.9	3.8	3	1	3	75	0	1	12
41	27.4145	130	74	187	0	0	5.4	5.6	5.3	2	0			0	0	23.3402
42	20.9366	106	70	202	0	0	4.4		4.7	0	0			0	0	23.3402
50	25.0762	124	84	230	0	0	4.6	3.8	4.7	4	0			0	0	23.3402
48	28.3987	118	78	372	0	1	5.8	6.2	5.9	2	0			0	0	23.3402
56	31.0735	120	74	239	0	0	5.6	6.8	6.2	3	1	1	74	0	0	10.8392
40	26.3329	122	82	179	0	0	4.2	5	3.8	4	0			0	0	23.3402
41	23.6652	120	78	217	0	0	5.7	6	7.2	3	0			0	0	23.3402
43	16.0965	114	76	164	0	0	4.5	5.9	5.4	3	0			0	0	23.3402
62	22.6562	184	104	276	0	0	3.5			0	1	4	63	0	0	0.0848734
52	24.1672	124	80	197	0	0	3.5	3.7	3.9	1	0			0	0	23.3402
47	29.0006	128	88	206	0	0	5.4	6.3	6.3	1	0			0	0	23.3402
63	28.9341	148	94	259	0	0	4.7	5.6	5.7	2	1	11	77	0	0	14.6721
43	22.5466	114	80	187	0	0	4	4	5.2	3	0			0	0	23.3402
54	26.3656	130	78	207	0	0	6.2	5.5	5.6	4	1	12	81	0	1	18.7543
45	25.6544	108	70	277	0	0	5	6.1	5.6	2	0			0	0	23.3402
43	20.7008	132	70	166	0	0	3.5	4.9	5.8	4	0			0	0	23.2553
44	19.5312	140	88	217	0	0	5	4.5	4.6	3	0			0	0	23.3402
48	28.5483	132	90	231	0	0	4.3	4.7	4.2	2	1	9	80	0	0	17.5058
63	30.3302	154	80	188	0	0	5.9	5.6	5.8	3	1	6	69	0	0	6.25325
51	25.0995	128	80	203	0	1	4.5	4.7	4.7	1	0			0	0	23.3402
41	22.6474	112	78	196	0	0	4.8	4.4		0	0			0	0	23.3402
51	28.9062	122	86	230	0	0	5.6		6.7	0	0			0	0	23.3402
41	27.2173	156	108	203	0	0	5.8		6.5	0	1	8	78	0	0	15.4196
53	26.7759	142	80	269	0	0	6.5	7.7		0	0			0	0	23.3402
48	24.3824	132	78	184	0	0	3.3	4.2	4.4	3	0			0	0	23.3402
49	27.0416	144	90	253	0	0	5.8	6.9	6.2	3	0			0	0	23.3402
46	29.3848	152	112	284	0	0	3.7	3.9	3.4	2	0			0	0	23.3402
51	30.0621	148	92	272	1	0	3.1	4.3	4.3	3	1	4	77	0	0	14.0862
47	26.1286	158	114	239	0	0	4.1	6.1	3.4	4	1	9	72	0	0	9.50582
42	17.7086	124	86	0	0	0				0	0			0	0	23.3402
56	27.3438	164	98	187	0	0	4.7	5.1	4.9	1	0			0	0	23.3402
53	20.5761	144	78	160	0	0	4.8	5.3	5.4	1	1	3	83	0	0	20
53	21.7738	104	66	197	0	0	3.6		4.1	0	0			0	0	23.3402
56	28.0404	114	68	261	0	0	6.3	7.3	7.5	2	0			0	0	23.3402
44	26.1493	122	84	193	0	0	5.3	6.3	5.7	2	0			0	0	23.3402
51	27.0051	140	86	167	0	0	4.6	5.1	5.5	1	0			0	0	23.3402
54	23.1834	144	72	163	1	0	4.2	4.5	4.2	1	1	1	78	1	0	14.8392
43	27.0538	128	68	172	0	0	4.3		6	0	0			0	0	23.3402
55	26.4381	174	110	216	0	0	4.7	5.7	5	2	1	6	85	1	0	22.2533
55	23.9361	140	64	163	0	1	2.9	2.7	3.3	2	1	12	79	0	0	16.7529
55	23.9995	136	88	267	0	0	5.4	6.2	6.7	2	1	3	77	0	1	14.0014
56	25.2092	140	74	193	0	0	4.8	4.5	4.9	2	0			0	0	23.3402
52	25.4511	122	78	213	0	0	5.4	5.6	3.6	4	1	3	73	0	0	10.0014
58	27.1314	156	74	263	0	1	4.1	4.1	4.5	1	1	5	73	0	0	10.1684
41	26.4463	126	86	222	0	0	4.2	5.1	6	4	0			0	0	23.3402
42	25.0762	136	74	115	0	0	3.7	4.4	4.3	1	0			0	0	23.3402
50	23.5294	126	74	207	0	0	3.4	3.7	4	1	0			0	0	23.3402
55	25.1559	154	96	149	0	0	6	6.3	6.7	1	0			0	0	23.3402
56	22.9854	118	74	196	0	0	4.5	5.7	6.7	4	1	10	76	0	0	13.588
48	21.6713	114	70	206	0	0	4	4.8	4	3	1	2	73	0	0	9.92471
52	31.1791	110	70	279	0	1	5.7	6.2	6.4	1	0			0	0	23.3402
53	32.526	138	84	240	0	0	4.1	4.3	4.8	1	0			0	0	23.3402
52	25.0995	136	86	240	0	0	4.1	4.5	4.6	1	0			0	0	23.3402
54	23.4375	150	86	155	0	1	4	4	4.3	1	0			0	0	23.3402
46	31.2394	156	100	181	0	0	4.6	4.8	4.5	2	0			0	0	23.3402
54	24.4473	114	70	234	0	0	5.3	5.4	5.5	1	0			0	0	23.3402
53	26.5731	114	72	150	0	0	4.6	5.9	6.2	3	1	1	79	0	0	15.8385
52	23.7253	98	84	172	0	0	5.2	5	5.7	2	0			0	0	23.3402
55	25.0399	188	102	230	0	0	5.5	4.9	6.3	4	0			0	0	23.3402
42	32.6992	158	98	207	0	0	5.2	6.5	8.1	4	0			0	0	23.3402
43	21.5451	122	74	194	0	0	3.9	3.8	4.6	2	1	3	82	0	0	19.0007
60	18.4911	166	78	159	0	0	3.6	3.3		0	1	10	83	0	0	20.5859
49	23.9188	158	84	163	1	0	4.3	5.5	5.2	3	0			0	0	23.3402
46	24.4473	146	86	250	0	0	4.1	4.4	4.9	1	0			0	0	23.3402
49	27.1816	110	68	210	0	0	4.1	5	5.4	3	0			0	0	23.3402
51	23.1405	138	70	208	0	0	7.6	6.9	7.8	4	0			0	0	23.3402
58	24.7409	140	86	237	0	0	5.4	4.8	5.4	3	1	10	83	0	0	20.5859
44	25.6055	158	96	230	0	0	4.7	3.3	4.9	4	0			0	0	23.3402
57	25.8876	172	110	227	0	1	5.2	4.5		0	1	10	65	1	0	2.58727
55	26.1752	126	92	211	0	1	6.3	5.6	5.7	4	1	2	79	0	1	15.9233
52	24.3141	126	80	267	0	0	4.9	4.7	5	2	0			0	0	23.3402
56	30.1315	134	84	141	0	0	4.8	4		0	1	11	73	0	0	10.6721
51	32.6608	138	88	181	1	0	7.1	5.4	6	4	1	2	69	0	1	5.92471
62	27.7344	210	134	203	0	0	5.7			0	1	10	68	1	0	5.58795
50	27.6888	120	76	188	0	0	4.9	5.1	6	3	0			0	0	23.3402
59	26.9531	154	84	260	0	0	7	5.1	5.4	4	1	2	73	0	1	9.92471
41	29.3524	130	86	209	0	0	5.1	4.4	5.4	4	0			0	0	23.3402
49	28.6048	116	76	207	0	0	6.1	5.7	6.2	3	1	3	84	0	0	21.0021
40	31.2092	122	90	215	0	0	5.9	6.2	6.1	1	0			0	0	23.3402
40	24.0882	130	86	191	0	0	5.7	5.1	5.4	3	0			0	0	23.3402
47	26.3329	140	86	202	0	0	5.9	5.1	4.2	4	0			0	0	23.3402
43	27.9431	128	90	246	0	0	5.4	4.5	5.5	4	0			0	0	23.3402
40	19.3502	130	76	187	0	0	5.8	5.3	5.5	3	0			0	0	23.3402
44	28.9262	162	102	239	0	0	5.5	4.1	4	4	0			0	0	23.3402
42	25.3444	160	102	244	0	0	4.2	3.5	4.4	3	1	9	85	0	1	22.5051
40	29.3848	118	70	251	0	0	5.2	5.1	5.8	2	0			0	0	23.3402
54	27.3438	144	86	216	0	0	4.2	4	4.2	2	1	8	76	0	0	13.4209
45	27.7447	104	80	199	0	1	5.2	6.1	5.6	2	1	6	82	0	1	19.2526
41	26.7299	174	118	170	0	0	3.1	3.5	4.2	3	0			0	0	23.3402
54	25.8166	114	78	276	0	0	6.1	5.7	6	3	1	2	75	0	0	11.9233
46	24.539	118	84	262	0	0	4.6	4.8	5.3	1	0			0	0	23.3402
46	25.1024	126	84	218	0	0	6.3	6	5.6	4	0			0	0	23.3402
44	21.6713	116	80	135	0	0	5.6			0	0			0	0	23.3402
42	24.4898	110	70	182	0	0	5	5.5	6.5	3	0			0	0	23.3402
40	25.7276	134	94	135	0	0	3.1	4.4	4.2	3	0			0	0	23.3402
49	27.1416	124	76	217	0	0	5	5.2	5.1	1	0			0	0	23.3402
40	23.2254	116	76	200	0	0	4	4.7	4.4	1	0			0	0	23.3402
40	21.5645	126	84	223	0	0	4	3.8	4.4	2	0			0	0	23.3402
47	26.1286	122	74	174	0	0	6	5.9	6.3	2	1	11	72	0	0	9.67283
58	22.231	140	70	188	0	0	3.8	5.2	5.5	4	0			0	0	23.3402
49	30.854	124	74	281	0	0	6.6	6.3	4.9	4	0			0	0	23.3402
41	25.1429	150	80	169	0	0	4.5	5.5	5.6	2	0			0	0	23.3402
59	25.8876	134	82	169	0	0	5.9	5.4	5.6	3	1	4	74	0	0	11.0856
50	27.852	146	96	179	0	0	5.1	5.5	5	2	1	8	77	1	0	14.4203
53	30.4705	170	102	219	0	0	6.5	6.1		0	1	2	67	0	0	3.92334
46	28.4005	122	84	208	0	0	6		5.8	0	0			0	0	23.3402
43	25.3069	114	68	200	0	0	4.8	5	6	3	0			0	0	23.3402
42	29.0437	130	64	230	0	0	3.6	4.1	4.1	1	0			0	0	23.3402
55	29.0533	136	86	205	0	0	5.2	5.9	6.1	1	0			0	0	23.3402
60	24.9649	120	84	241	0	1	4.7	4.4	4.2	3	1	5	85	0	1	22.1684
41	28.075	122	78	208	0	0	5	4.8	5.2	2	0			0	0	23.3402
45	25.0399	132	64	224	0	0	5.4	5	5.3	3	0			0	0	23.3402
49	23.9188	126	80	135	0	0	4	3.4	3.6	3	0			0	0	23.3402
43	29.0318	110	70	223	0	0	4.1	4.4	3.9	2	0			0	0	23.3402
52	26.3958	160	96	220	0	0	6	5.5	5.8	3	0			0	0	23.3402
57	29.7576	156	90	301	0	0	4.7			0	1	11	83	0	0	20.6708
54	30.7599	146	98	197	0	1	6.7	5.7	5.7	4	1	10	78	0	0	15.5866
47	30.0568	124	82	181	0	0	4.9	4.5	4.7	3	0			0	0	23.3402
50	25.5937	100	68	202	0	0	5.6	5.5	6.5	3	0			0	0	23.3402
45	27.6601	156	80	206	0	0	4.5	4.5	4.9	1	0			0	0	23.3402
41	28.3266	116	84	250	0	0	6.5	5.8	4.6	4	1	1	85	0	1	21.8398
40	25.4327	116	68	176	0	0	4.6	5.1	4.8	1	0			0	0	23.3402
51	27.8852	142	96	250	0	0	5.4	5.2	4.7	4	1	12	75	0	1	12.7529
40	26.0933	130	70	210	0	0	5.2	5.6	3.5	4	0			0	0	23.3402
45	29.0698	136	96	235	0	0	6.3	6.5	6.1	3	0			0	0	23.3402
44	27.0641	124	80	193	0	0	5.6	4.6	4.3	4	0			0	0	23.3402
55	20.5714	134	76	208	0	0	6.3	5.7	6.9	4	0			0	0	23.3402
52	24.5089	126	80	183	0	0	5.4	5	5.7	3	0			0	0	23.3402
40	27.4145	118	86	210	0	1	5.7	5.1	5.6	3	0			0	0	23.3402
40	28.7105	140	104	188	0	0	5.1	4.5	5.3	3	0			0	0	23.3402
53	25.8166	128	68	188	0	0	5.1	4.6	4.8	3	1	1	78	0	0	14.8392
41	30.1038	118	80	260	0	0	5.8	5.3	6.9	4	0			0	0	23.3402
40	29.3724	128	90	280	0	0	7.4	7.5	6.9	4	0			0	0	23.3402
41	25.6544	120	84	207	0	0	3.6	4.4	4.2	1	0			0	0	23.3402
44	24.858	110	76	248	0	0	4		4.4	0	0			0	0	23.3402
54	32.7919	140	96	333	0	0	6.2	5.6	7	4	1	12	73	1	0	10.7543
61	25.462	138	96	175	0	0	4.6			0	0			0	0	23.3402
40	29.0698	132	98	225	0	0	6.8	6	6	4	0			0	0	23.3402
45	24.3418	106	72	174	0	0	4.8	4.3	4.7	3	0			0	0	23.3402
43	25.5922	138	94	215	0	0	5.3		5.1	0	0			0	0	23.3402
55	30.4219	132	86	298	0	1	5.3			0	1	4	64	0	1	1.08693
43	26.7036	124	90	199	0	0	4.8	5.7	5.8	2	0			0	0	23.3402
40	29.0688	118	76	215	0	0	5.9	6.2	6.1	1	0			0	0	23.3402
52	24.6097	120	72	222	0	0	4.3	3.8	5.3	4	0			0	0	23.3402
55	18.6851	162	86	215	0	0	5.1			0	0			0	0	23.3402
47	28.3987	116	78	209	0	0	6.9	6.9	8.2	3	0			0	0	23.3402
45	27.1664	140	88	195	0	1	4.6	4.9	5	1	1	1	86	0	0	22.8392
55	25.1811	124	78	207	0	0	5.7	5.7	6.5	2	0			0	0	23.3402
41	28.0102	120	74	235	0	0	4.7	4	5.1	4	0			0	0	23.3402
43	27.5134	140	88	202	0	0	7	5.8	6.7	4	1	3	81	0	1	18.0014
41	26.8977	126	78	246	0	0	4.3	4.5	4.7	1	0			0	0	23.3402
54	27.968	162	124	190	0	0	4.3			0	1	8	63	1	0	0.418891
59	30.8596	158	84	194	1	0	4.5	4	3.6	4	1	6	70	0	1	7.25257
42	27.4145	138	72	408	0	0	5.8	4.9	6.9	4	0			0	0	23.3402
52	24.4444	120	78	182	0	0	5	4.5	4.7	3	1	3	81	0	0	18.0014
43	21.4533	118	62	205	0	0	4.6	4.2	4.7	3	0			0	0	23.3402
40	23.7228	128	94	211	0	0	4.7	4.9	5.2	1	1	11	76	0	0	13.6728
55	28.7197	126	82	205	0	0	4.7			0	1	4	66	0	0	3.08556
58	27.31	110	78	169	0	0	4.8	5.1		0	0			0	0	23.3402
42	24.2424	104	68	178	0	0	4.1	4.3	3.9	2	1	12	73	0	0	10.7543
43	27.2817	124	90	282	0	0	5.2	5.8	5.8	1	0			0	0	23.3402
50	30.0712	124	82	219	0	1	5.6	5.3	5.5	3	0			0	0	23.3402
45	28.257	132	84	169	0	0	6.1	5.9	7	3	0			0	0	23.3402
43	24.6097	170	98	195	0	1	4.9	4.7	5.4	2	1	4	77	0	1	14.0862
53	27.6817	142	94	214	0	0	5.2			0	0			0	0	23.3402
45	27.2817	122	84	143	0	1	4.9	4.7	5.1	2	0			0	0	23.3402
63	22.4996	136	72	278	0	0	5.4			0	1	4	66	0	0	3.08556
49	25.8166	180	110	254	0	0	6.5	7.5	8.6	4	1	3	73	0	0	10.0014
61	23.2434	158	88	186	0	0	4.1			0	1	3	65	0	0	2.00137
46	24.2215	106	68	167	0	0	3	3.1	3.9	3	0			0	0	23.3402
51	27.2817	170	90	217	0	0	6.4	5.5	5.6	4	0			0	0	23.3402
50	31.6001	134	88	219	0	0	6.7	5.6	7.7	4	0			0	0	23.3402
46	21.7181	110	68	213	0	0	4.6	5	5.7	2	0			0	0	23.3402
57	27.2932	132	94	179	0	0	4.6	4.8	5.6	2	0			0	0	23.3402
51	21.7181	116	68	181	0	0	3.5	4.1	4	1	0			0	0	23.3402
48	28.3604	126	78	167	0	0	5.3	5.8	6.1	1	0			0	0	23.3402
43	23.9512	116	86	225	0	0	7.2	6.4	6.5	4	0			0	0	23.3402
58	27.8852	146	98	202	0	0	5.2	5.5	6.4	3	0			0	0	23.3402
43	23.0954	128	88	220	0	0	4.6	4.7	5.1	1	0			0	0	23.3402
47	20.1951	138	78	179	0	0	3.1	3.2	3.9	2	0			0	0	23.3402
52	25.6369	108	76	244	0	0	3.8	4.5	4.3	1	0			0	0	23.3402
40	22.913	110	78	177	0	0	5	6.2	6.6	3	0			0	0	23.3402
41	21.5451	102	70	253	0	0	2.9	3.9		0	0			0	0	23.3402
52	32.7694	132	80	207	0	0	4.4	4.5	5.6	3	0			0	0	23.3402
43	23.03	132	86	148	0	0	3.5	4.3	5.1	4	0			0	0	23.3402
49	24.841	130	84	182	0	0	3.2	3.3	3.6	1	0			0	0	23.3402
47	31.9559	112	80	0	0	0	4.3	4.7	5.5	3	0			0	0	23.3402
43	20.8325	138	90	168	0	0	3.7	3.8	4	1	0			0	0	23.3402
46	29.0006	140	86	246	0	0	5.5	6.3	6.2	1	0			0	0	23.3402
69	26.9127	124	76	185	1	0	5.3	5.4	5.9	1	0			0	0	23.3402
52	24.539	130	70	229	0	0	4.1	5.3	4	4	1	11	83	0	1	20.6708
44	22.3863	154	82	197	0	0	4.9			0	0			0	0	23.3402
42	24.677	130	78	252	0	0	4.3	3.7	4.7	3	0			0	0	23.3402
55	26.0617	130	78	175	0	0	5.7	6.7	6.6	1	0			0	0	23.3402
48	25.3934	110	78	228	0	0	4.7	4.5	5	2	0			0	0	23.3402
52	26.8923	158	86	300	1	0	5	6		0	0			0	0	23.3402
53	20.061	132	82	129	0	0	5.2	5.8	6	1	1	5	78	0	0	15.1677
43	22.1003	116	80	281	0	0	3.7	3.1	3.9	3	0			0	0	23.3402
53	27.5482	124	92	239	0	0	4	4.8	5.2	2	0			0	0	23.3402
43	29.1749	124	72	240	0	0	4.5	5.8	7	4	0			0	0	23.3402
53	26.1224	172	96	198	0	0	5.6	5.4	6.4	3	0			0	0	23.3402
48	24.4646	128	82	305	0	0	5.8	6.4	6.4	1	1	2	81	0	1	17.9247
42	22.4996	118	68	193	0	0	4.3	4.9	5.4	2	0			0	0	23.3402
60	26.6749	188	96	308	0	1	4.2	4.9	5.6	3	1	12	68	0	0	5.75496
50	26.2596	142	96	222	0	0	3.9	3.9	4.4	1	1	12	68	0	0	5.75496
58	29.0006	114	70	197	0	0	5.3	4.1	4.9	4	0			0	0	23.3402
40	22.1453	136	72	239	0	0	4.2	4.4	5.3	3	0			0	0	23.3402
41	22.6757	110	75	214	0	0	2.6	3.6		0	1	11	68	0	0	5.67283
56	29.0688	146	80	275	1	1	5.2	5	4.7	3	1	1	77	0	0	13.8398
42	20.7612	112	90	199	0	0	3.8	4.2	4	1	1	11	71	0	0	8.67077
54	28.7105	114	72	193	0	0	4.6	5.8	5.5	2	0			0	0	23.3402
56	31.2295	160	106	256	0	0	4.3	4.4	4.8	1	1	10	80	0	0	17.588
61	28.9461	156	102	306	0	1	5.2			0	1	9	75	0	0	12.5038
47	21.1553	106	58	200	0	1	2.9	2.7	2.8	1	1	10	81	0	1	18.5873
40	25.4327	126	68	171	0	0	4.2	5.1	5.8	3	0			0	0	23.3402
42	28.2828	118	80	218	0	0	4.2	5.6		0	0			0	0	23.3402
64	24.0238	160	76	203	1	0	5.1	5.8	7.4	4	1	12	76	0	1	13.755
40	26.5731	114	70	197	0	0	3.9	5.3	5.4	4	0			0	0	23.3402
40	20.0692	134	82	170	0	0	3.3	4.9	3.1	4	0			0	0	23.3402
53	28.257	126	80	251	0	0	4.4	6.2	5.3	4	0			0	0	23.3402
56	26.9274	130	92	249	0	1	3.3	3.6	3.8	1	0			0	0	23.3402
45	27.7344	136	86	369	0	0	4.2	5.1	4.9	2	1	2	75	1	0	11.9233
45	31.1614	146	96	248	0	0	3.8	4.7	5.7	4	0			0	0	23.3402
49	26.2188	132	80	233	0	0	5.6	5.5	5.4	3	1	12	85	0	0	22.7543
57	31.6001	138	88	252	0	0	4.1	5.8	4.9	4	1	11	75	1	0	12.6708
54	24.5089	142	88	148	0	0	2.5	3.3	3.3	2	1	4	80	1	0	17.0869
57	25.9107	134	72	223	0	0	3.8	5	5.3	3	1	11	77	0	0	14.6721
48	29.0606	136	94	183	0	0	4.6	5.6	6.2	3	0			0	0	23.3402
40	30.7787	122	70	124	0	1	3.4	4.9	5.3	4	0			0	0	23.3402
62	26.6389	142	68	150	1	0	4.1	4.1	3.5	3	1	10	69	0	1	6.58727
57	25.9695	164	70	235	0	0	5.3	5.1	5.1	3	1	9	81	0	1	18.5051
49	25.9701	128	84	206	0	0	6.2	7.1	8.1	4	0			0	0	23.3402
64	24.2424	148	86	284	0	1	3.8	4.6	5.3	3	1	11	82	0	1	19.6715
44	23.8367	130	88	203	1	0	2.9	3.1	3.5	1	0			0	0	23.3402
58	26.1719	130	80	167	0	1	4.7	5.9	6.7	4	1	4	78	0	1	15.0856
40	29.34	140	98	291	0	0	5.1	7	7.5	4	0			0	0	23.3402
41	25.7122	136	82	169	1	0	4.2	5.4	5.2	3	0			0	0	23.3402
43	19.3792	102	62	162	0	0	4	4.7	3.3	4	0			0	0	23.3402
57	23.1405	118	66	201	0	0	4.3	5.3	5.4	2	0			0	0	23.3402
44	27.5482	124	76	170	0	0	5	5.9	7.4	4	0			0	0	23.3402
52	23.1247	124	76	268	0	0	5			0	0			0	0	23.3402
46	25.3444	142	90	254	0	0	3.9	3.8	4.7	3	0			0	0	23.3402
46	30.4705	134	82	223	0	0	4.7	4.5		0	1	8	84	0	1	21.4209
41	27.8852	126	66	219	0	0	5.1	5.3	5.3	1	0			0	0	23.3402
56	24.9135	120	64	158	0	0	3.9	4.2	4.3	1	0			0	0	23.3402
40	24.1115	120	70	201	0	0	3.4	5.1	5.4	4	0			0	0	23.3402
40	25.8806	148	92	232	0	0	4.3	4.2	4.9	2	0			0	0	23.3402
46	29.3724	126	78	219	0	0	4	3.9	4.4	2	0			0	0	23.3402
41	19.3698	118	78	194	0	0	4.1			0	0			0	0	23.3402
47	29.7619	122	78	144	0	0	4.1	4.8	5.2	2	0			0	0	23.3402
43	29.4118	108	70	318	0	0	3.6	4.7	4.6	3	0			0	0	23.3402
45	27.3438	132	80	215	0	0	4.3	5.5		0	1	7	77	0	0	14.3354
43	28.0428	134	92	202	0	0	4.3	5.4	4.4	3	0			0	0	23.3402
46	26.7698	126	78	275	0	0	4.9	6.2	5.4	3	0			0	0	23.3402
50	30.4688	130	88	172	0	0	4.7	5	5.9	3	0			0	0	23.3402
43	25.5593	164	110	258	0	0	4.9	5.1	5.3	1	0			0	0	23.3402
40	22.6422	126	80	270	0	0	4.7	4.8	5.7	3	0			0	0	23.3402
44	28.4091	118	74	218	0	0	6.8	7.3	6.3	4	0			0	0	23.3402
47	28.0277	134	86	207	0	0	4.6	6.1	5.4	3	0			0	0	23.3402
40	20.1348	110	70	141	0	0	3.8	5.9	5.5	4	0			0	0	23.3402
48	25.2826	110	60	167	1	0	3.7	3.7	3.6	1	0			0	0	23.3402
61	29.0657	120	80	240	0	0	6	6.6	5.8	3	0			0	0	23.3402
56	21.1927	134	72	272	0	0	2.8	3.2	2.8	1	1	6	84	0	0	21.2539
41	24.3025	140	90	196	0	0	4.9	5.4	6	2	0			0	0	23.3402
58	25.8022	130	78	164	0	0	4.1	4.3	4.7	1	0			0	0	23.3402
40	34.6627	134	94	205	0	0	6	5.4	5.8	3	0			0	0	23.3402
45	24.3865	114	70	240	0	0	4.2	5.3	5.7	3	0			0	0	23.3402
54	16.7062	140	86	207	0	0	3.3	3.3	3.8	1	0			0	0	23.3402
45	26.7229	132	84	192	0	0	4.7	4.1	5.6	4	0			0	0	23.3402
62	24.8971	164	88	263	0	0	6	5.8	5.2	4	0			0	0	23.3402
41	30.3871	102	68	203	0	0	5.3	5	4.9	3	0			0	0	23.3402
40	22.9421	116	66	117	0	0	4.5	4	4.7	3	0			0	0	23.3402
42	25.4581	124	80	232	0	0		5.3	5.3	0	0			0	0	23.3402
46	25.9095	114	68	193	0	0	3.7	3.9	5.5	4	0			0	0	23.3402
47	28.0557	118	86	264	1	0	4.7	5	5.3	1	0			0	0	23.3402
41	23.1634	110	58	220	0	0	4.5	5.4	5.4	2	0			0	0	23.3402
58	23.7196	130	90	185	0	0	4.8	4.9	8.1	4	0			0	0	23.3402
43	19.257	104	60	191	0	0	4	5.1	4.5	3	0			0	0	23.3402
48	19.9432	114	70	123	0	0	4.1	4.7	4.9	1	0			0	0	23.3402
43	30.1205	118	70	208	0	0	4.9	5.8	5.6	1	0			0	0	23.3402
62	25.9909	174	110	125	0	0	5.2	6.5	9	4	1	9	74	0	1	11.5044
41	24.7409	124	66	149	0	0	3.6	5.1	5.4	4	0			0	0	23.3402
41	29.0006	126	74	302	0	0	4.9		5.7	0	0			0	0	23.3402
43	26.7229	138	88	280	0	0	4.7	4.8	5.2	1	0			0	0	23.3402
52	30.1194	140	96	174	0	0	5.7	5.9	7	3	1	10	83	0	0	20.5859
41	27.3982	130	70	187	0	0	4.3	5.4	5.7	3	0			0	0	23.3402
54	27.1809	110	70	220	0	0	4.5	4.9	5.1	1	0			0	0	23.3402
45	21.2031	124	66	128	0	0	4.5		6.4	0	0			0	0	23.3402
48	22.7583	116	68	164	0	0	3.8	4.1	4.1	1	0			0	0	23.3402
41	24.7843	130	84	164	0	0	4.7		5.9	0	0			0	0	23.3402
43	26.5338	114	70	174	0	0	3.6	5.6	5.2	4	0			0	0	23.3402
42	22.1367	114	68	213	0	0	4.5	5.6	7.6	4	1	2	83	0	0	19.9233
40	25.2595	120	72	242	0	0	4	4.1	4.4	1	0			0	0	23.3402
48	27.3982	124	88	176	0	0	3.3	3.3	3.5	1	0			0	0	23.3402
41	26.8544	132	76	180	0	0	4.6	5.2	6.7	4	0			0	0	23.3402
46	20.5191	124	80	188	0	0	3.5	4.2	4.6	2	0			0	0	23.3402
51	28.959	142	94	246	0	0	5			0	1	4	86	1	0	23.0856
44	26.4721	120	88	193	0	0	5	5.9	5.8	1	0			0	0	23.3402
41	27.5134	146	96	255	0	1	4	4.4	4.7	1	0			0	0	23.3402
56	25.2163	158	96	207	0	0	4.8	5.1	6.3	3	0			0	0	23.3402
45	27.0641	122	80	200	0	1	4.9	6.6	5.6	4	0			0	0	23.3402
44	27.993	100	74	199	0	0	4.9	5.1	5.6	1	0			0	0	23.3402
46	25.0593	124	86	186	0	0	4.9	5.8	6.5	3	0			0	0	23.3402
53	25.6544	106	70	260	0	0	6.1	6.5	5.7	3	0			0	0	23.3402
52	28.4005	128	82	210	1	0	6.6	7.2	7.3	1	1	6	73	0	0	10.2533
44	25.6896	140	90	246	0	0	5.3	5.9	6.7	3	0			0	0	23.3402
46	22.921	124	70	240	0	0	4.4	4.9	5.6	2	1	12	69	0	0	6.75428
40	25.2826	138	88	169	0	0	4.2	4.8	6.7	4	0			0	0	23.3402
40	27.852	150	96	339	0	0	3.4	3.6	5.3	4	0			0	0	23.3402
54	27.3797	208	120	236	0	0	5.6	6.1	8.5	4	1	9	73	0	1	10.5051
48	23.3355	138	70	178	0	0	3.6	4.4	5.1	3	0			0	0	23.3402
44	18.3768	106	74	177	0	0	3.8	4.9	4.5	2	0			0	0	23.3402
48	22.8928	126	82	246	0	0	3.8		4.7	0	0			0	0	23.3402
57	22.8571	172	86	255	1	0	3.6		4.2	0	1	6	79	0	0	16.2519
57	25.711	178	96	193	0	0	7.4			0	0			0	0	23.3402
58	25.7276	188	110	220	0	0	5.8	6.1	7.9	4	0			0	0	23.3402
44	23.1405	162	96	191	0	1	4.4	5.1	5.7	3	1	4	84	0	0	21.0869
42	25.6544	124	76	227	0	0	3.6	2.8	4.5	4	0			0	0	23.3402
40	22.5981	120	90	198	0	0	4.3	5.3	5.1	2	0			0	0	23.3402
67	26.4236	126	68	234	0	1	4.6	5	5.8	3	1	2	73	0	0	9.92471
55	19.8839	128	86	243	0	0	3.4	4.3	4.5	2	0			0	0	23.3402
48	22.9854	120	72	210	0	0	4.5	5.8	5	3	1	9	72	0	0	9.50582
41	27.7778	136	88	267	1	0	4.3	5.2	4.4	3	0			0	0	23.3402
41	31.2461	120	76	256	0	0	5.1	6.2	6.5	3	0			0	0	23.3402
54	22.6757	118	74	141	0	0	5.7	7.2	6.2	4	1	12	81	0	0	18.7543
52	27.9431	136	86	210	0	0	3.8	4.6	4.3	1	0			0	0	23.3402
64	25.711	132	78	225	0	0	4.9	6.6	6.5	4	0			0	0	23.3402
41	27.7177	130	78	218	0	0	5.6	5.9	6.7	2	0			0	0	23.3402
54	26.5021	138	82	232	0	0	5.3	5.7		0	1	4	85	0	0	22.0862
47	26.1752	116	74	205	0	0	4	5	5.3	3	0			0	0	23.3402
41	27.31	120	80	200	0	0	4.8	6	6.2	3	1	8	74	0	1	11.4196
56	31.1419	144	84	222	1	0	3	3.6	2.8	3	1	6	73	0	0	10.2533
59	27.9155	158	100	217	0	0	5.8	6.7	6.8	1	1	10	76	0	0	13.588
45	23.5883	124	84	205	0	0	3.5	3.9	3.7	1	0			0	0	23.3402
55	22.8625	140	84	294	0	0	5	5.8	6.2	2	0			0	0	23.3402
41	26.2917	132	94	184	0	0	4.7	5	5.5	1	0			0	0	23.3402
43	23.3067	108	74	207	0	0	4.5	6.1	5.5	4	0			0	0	23.3402
51	27.4725	138	100	233	0	0	5.9	5.8	6.5	2	1	5	79	0	0	16.167
44	25.3069	112	70	244	0	0	5.2	5.7	6.4	2	0			0	0	23.3402
40	27.2173	112	80	256	0	0	4.8	4.3	5.1	3	0			0	0	23.3402
46	25.1024	112	74	160	0	0	4.5	5.2	5.3	1	0			0	0	23.3402
43	23.3234	130	78	225	0	0	6.8			0	1	12	63	0	0	0.752909
42	22.7204	126	84	262	0	0	5.9	5.2		0	0			0	0	23.3402
44	24.7721	108	66	160	0	0	5.3	5.1	5	3	0			0	0	23.3402
45	23.7954	132	88	216	0	0	5.6	5.5	5.9	2	0			0	0	23.3402
45	25.5593	114	76	188	0	0	6.2	6.3	6.4	2	0			0	0	23.3402
40	24.0238	114	66	257	0	0	6	5.5		0	1	11	73	0	1	10.6721
47	21.9136	144	64	146	0	0	4.3	4.2	5	2	0			0	0	23.2553
40	23.0546	118	76	185	0	0	5.4	4.9	5.4	3	0			0	0	23.2553
50	26.7299	122	80	225	0	0	5.2	4.9	5.2	2	0			0	0	23.2553
45	25.5102	150	90	268	0	0	5.4	5.9	5.8	1	0			0	0	23.2553
62	27.0051	158	78	225	0	0	5.6	6.5	5.7	3	1	6	85	1	0	22.2533
50	25.9516	140	84	226	0	0	4.8	4.6	5	2	0			0	0	23.2553
48	22.7583	144	80	246	0	0	4.1	5.1	4.8	2	1	12	76	0	1	13.6701
53	25.0574	170	100	198	0	0		6.6	4.9	0	1	1	81	0	1	17.755
54	26.8136	122	76	226	0	0	4.9	4.8	4.9	2	0			0	0	23.2553
45	25.4028	130	84	161	0	0	4.5	5.9	5.3	3	0			0	0	23.2553
41	26.5625	120	76	198	0	0	5	6.4	7.1	4	0			0	0	23.2553
42	26.5338	124	74	227	0	0	4	5	4	3	0			0	0	23.2553
42	20.4467	110	60	193	0	1	5.1	4.7	4.5	3	0			0	0	23.2553
45	27.3797	124	72	186	0	0	5.1	5.2	5.4	1	0			0	0	23.2553
44	24.3141	116	88	184	0	0	4.2	4.7	4.6	1	0			0	0	23.2553
50	26.6728	124	80	228	0	0	4.8	4.7	4.5	3	0			0	0	23.2553
46	26.5338	130	82	233	0	0	4.8	5.3	6.2	3	0			0	0	23.2553
54	28.6501	112	76	207	0	0	5.1	5.2	5.9	2	0			0	0	23.2553
42	24.9135	120	68	182	0	0	4.1	4.3	4.5	1	0			0	0	23.2553
52	32.2118	158	92	236	0	0	5.6	6.5	6.2	1	1	4	78	0	0	15.0007
61	20.4294	164	110	193	0	0	7.6	6.3	7.1	4	1	2	73	0	0	9.83984
42	25.9516	132	88	255	0	0	5.6	3.2	5.9	4	0			0	0	23.2553
53	31.2092	130	78	222	0	0	3.2		2.9	0	1	7	70	1	0	7.24983
57	22.8928	128	74	189	0	0	5.2	3.6	4.3	4	0			0	0	23.2553
40	21.9525	126	84	212	0	0	3.4	5.8	5.4	4	0			0	0	23.2553
43	27.6095	146	90	268	0	0	5	5.6	5.1	2	0			0	0	23.2553
42	23.8754	132	84	218	0	0	4.4	4.4	4.3	2	0			0	0	23.2553
47	24.8591	96	68	197	0	0	5.1	5.1	4.5	3	0			0	0	23.2553
41	27.5482	132	70	154	0	0	3.6	4.2	4.4	1	0			0	0	23.2553
50	27.0169	126	80	211	0	0	6.8	6.2	5.6	4	1	8	79	0	1	16.334
42	27.2817	122	76	231	0	1	4.2	3.1	4.4	4	0			0	0	23.2553
59	28.0816	164	80	261	0	0	4.8	4.7	4.4	3	1	4	82	0	0	19.0007
54	23.9512	114	78	219	1	0	3.9	3.7	3.9	2	1	11	81	0	1	18.5873
48	25.7657	118	60	307	0	0	4.1			0	1	9	63	0	0	0.418891
56	24.3865	146	90	292	1	0	3.3	3.1	3.7	2	0			0	0	23.2553
42	20.3074	94	60	160	0	0	4.4	5	5.5	2	0			0	0	23.2553
45	24.8591	108	74	216	0	1	4.3	4.6	5.2	2	0			0	0	23.2553
54	23.0954	110	80	272	0	0	4.4	5	4.9	1	0			0	0	23.2553
40	21.1553	116	72	239	0	0	5.1	5.5	5	2	1	12	85	0	0	22.6694
45	25.0593	116	80	231	0	0	5.1	5.2	4.7	3	0			0	0	23.2553
51	23.0518	176	108	217	0	0	5	5.5	5.6	1	0			0	0	23.2553
66	22.7583	140	80	221	0	0	5.2	5.2	5.1	2	0			0	0	23.2553
59	23.4509	100	70	186	0	0	4.4	4.9	4.9	1	0			0	0	23.2553
61	19.1571	200	110	238	0	0	4.5	5	5.1	1	1	8	83	0	0	20.334
52	27.1178	124	76	223	0	0	6.3	6.2	5.7	4	1	9	81	0	0	18.4203
42	25.3069	120	70	220	0	0	4.7	6.6	5.6	4	0			0	0	23.2553
59	28.0404	168	96	258	1	0	3.7	3.6	5.3	4	1	6	72	0	0	9.16906
57	26.1752	154	90	253	0	0	7.1	8	8	1	0			0	0	23.2553
40	27.3438	114	72	192	0	0	4.7	5.2	5.6	1	0			0	0	23.2553
53	26.1719	168	86	223	1	0	3.4	4.7	3.7	3	1	6	81	0	1	18.1684
62	29.0606	134	68	252	1	1	5.3	5	5.6	2	1	3	70	0	0	6.91581
56	27.4348	150	94	296	0	0	5.3	5.7	5.9	1	1	5	81	0	1	18.0835
41	28.6501	108	70	199	0	1	5.2	5.6	5.4	1	0			0	0	23.2553
54	31.1207	130	98	232	0	0	4.4	4.9	5	1	0			0	0	23.2553
58	25.9909	130	80	280	0	1	5.2	5.7	4	4	1	4	84	0	0	21.0021
50	20.9566	120	80	198	0	0	3.4	4	4.3	2	1	7	85	0	0	22.2505
60	20.7157	124	80	168	0	0	4.3	3.7	4	3	0			0	0	23.2553
52	23.1837	126	76	215	0	0	4.9	5.2	6.8	4	0			0	0	23.2553
40	21.7079	126	74	229	0	0	4.4	4.4	5.3	3	0			0	0	23.2553
42	26.8136	154	88	263	0	0	4.6	4	4.4	3	0			0	0	23.2553
47	24.6097	114	72	0	0	0		4.9	4.6	0	0			0	0	23.2553
58	21.7784	176	96	212	0	0	4.7	5.5	5.8	2	1	4	78	0	0	15.0007
59	27.1203	122	74	0	0	0		4.9	4.9	0	1	12	81	0	0	18.6694
56	23.7253	172	94	215	1	0	3.5	5.2	4.5	4	1	12	78	1	0	15.6687
52	25.8478	146	84	166	0	1	5.2	5.2	6.2	3	0			0	0	23.2553
56	26.6436	126	78	210	0	1	5.1	6.5	6.4	3	1	8	83	0	0	20.334
59	23.1405	208	82	238	0	1	5.4	5.8	5.9	1	1	5	73	0	1	10.0835
47	24.4646	120	80	233	0	0	4.3	3.9	3.5	4	0			0	0	23.2553
49	23.7118	146	82	322	0	0	4.7	5.7	5.3	2	0			0	0	23.2553
43	24.8163	120	68	172	0	0	4.7	5.5	5.7	2	0			0	0	23.2553
44	24.5675	130	90	0	0	0		5.5	5.7	0	0			0	0	23.2553
40	24.7252	140	80	202	0	0	5.3	5.8	7.1	4	0			0	0	23.2553
40	28.7105	140	88	244	0	0	4.7	4.3	6	4	0			0	0	23.2553
52	27.6095	142	78	220	0	0	4.4	5.5	4.8	3	0			0	0	23.2553
58	28.3937	120	78	195	0	0	4.7	5.7	6.8	4	0			0	0	23.2553
63	22.3863	146	88	186	0	1	4.5	5.6	5.6	2	1	5	68	0	1	5.08419
44	31.9602	130	82	256	1	0	5.6	5.5	6.2	2	1	11	85	0	0	22.5873
50	30.8365	140	90	236	0	0	4.4	6.1	5.8	4	0			0	0	23.2553
47	25.3155	116	76	216	0	1	5.6	7	6.3	3	0			0	0	23.2553
49	26.7229	134	86	173	0	0	5.8		5.5	0	0			0	0	23.2553
40	21.2306	96	60	181	0	0	3.2	3.9	4.5	3	0			0	0	23.2553
40	26.1962	138	84	324	0	0	5.6	5.8	5.6	2	0			0	0	23.2553
62	28.5156	148	80	195	0	1	4.9	4.6	3.8	4	1	8	79	0	0	16.334
40	27.6095	170	124	207	0	1	4	4		0	1	9	77	0	0	14.4203
42	23.3377	118	76	220	0	1	4.6	4	2.3	4	0			0	0	23.2553
43	29.0688	124	80	262	0	0	5.7			0	0			0	0	23.2553
40	26.7698	110	78	185	0	0	6.2	7.4	6.5	3	0			0	0	23.2553
42	25.1024	114	68	229	0	0	5.3		5.8	0	0			0	0	23.2553
53	28.3266	156	90	265	0	0	5			0	0			0	0	23.2553
40	26.1738	124	80	244	0	0	7.7	7.3	7.7	3	0			0	0	23.2553
49	26.6436	136	86	255	0	0	6	6.4	7.1	2	0			0	0	23.2553
46	23.8281	124	70	140	0	0	4.6	4.7	5.2	1	0			0	0	23.2553
52	26.1286	178	100	296	0	1	6.3	6.2	8.9	4	0			0	0	23.2553
59	23.4236	124	80	172	0	0	7.2	5.7	6.2	4	0			0	0	23.2553
43	22.8374	120	80	179	0	0	5.2	5	5.2	2	0			0	0	23.2553
50	24.7252	190	110	206	0	0	4.7	4.7	6.6	4	0			0	0	23.2553
63	24.1415	170	90	119	0	1	4.6	4.4	6.6	4	1	4	78	0	0	15.0007
56	25.1024	140	88	218	0	0	5.2	5.3	6.6	4	0			0	0	23.2553
50	28.764	190	102	243	0	0	5.2	5.9	5.8	1	1	7	70	1	0	7.24983
52	24.3046	124	78	155	1	0	4	3.9	4.4	2	0			0	0	23.2553
48	26.6667	158	96	214	0	0	4.2	3.9	4.4	2	0			0	0	23.2553
53	27.3438	132	88	251	0	1	7.3	6.3	7.1	4	0			0	0	23.2553
45	26.6728	130	76	150	1	0	5	4.7	5.3	2	1	3	79	0	0	15.9151
43	22.5896	108	74	161	0	0	3.8	4.2	4.6	1	0			0	0	23.2553
50	28.1969	122	88	233	1	0	4.3	4.9	4.4	2	1	8	73	0	0	10.3354
48	25.4581	110	70	232	0	0	4.5	5.2	5.8	3	0			0	0	23.2553
61	25.462	124	78	158	0	0	4.3	6	7	4	0			0	0	23.2553
63	19.1111	160	80	183	0	0	3.4	4.3	3.4	3	1	12	84	0	0	21.6701
43	25.2595	130	86	198	0	0	5.3	4.8	5.5	3	0			0	0	23.2553
42	28.7105	138	100	233	0	0	4.9	5.6	5.6	1	1	3	77	0	0	13.9165
56	35.0765	140	90	233	0	0	5.6	6.3	5.7	2	1	5	74	0	1	11.0828
52	25.3934	118	78	185	0	0	5	4.9		0	1	2	83	1	0	19.8385
41	23.1405	130	80	205	0	0	5.1	5.3	5.8	1	0			0	0	23.2553
63	25.8478	124	78	205	0	0	4.1	4.4	4.6	1	0			0	0	23.2553
54	24.0346	130	90	214	0	0	4.9	4.6	4.7	3	1	1	84	0	1	20.7529
42	23.9188	166	110	178	0	0	4.4	5.2	5.8	3	0			0	0	23.2553
51	26.2336	126	78	252	0	0	3.2	3.5	3.1	1	0			0	0	23.2553
51	28.2284	136	98	157	0	0	6.3	6.5	5.7	4	1	1	81	0	0	17.755
52	28.8754	104	74	140	0	0	4.9	5.2	4.7	2	1	12	74	0	1	11.6687
53	25.3444	140	80	0	0	0		4.8		0	0			0	0	23.2553
54	31.9922	138	84	259	0	1	5.1	6.9		0	1	1	68	0	1	4.75291
58	27.5134	130	62	246	0	0	4.1	5	5	2	0			0	0	23.2553
51	30.1205	140	76	249	0	0	6.2	6.7	7.1	1	0			0	0	23.2553
46	23.6244	118	80	155	0	0	4.8	5.7	5.7	2	1	11	74	0	0	11.5866
50	28.6689	178	104	192	0	0	5.5	6.2	6.1	1	1	1	69	1	0	5.75496
60	26.2917	132	90	245	0	0	5.2	5.1	5.4	2	1	5	76	0	1	13.0842
58	25.0135	122	74	223	0	0	4.7	4	5.1	4	1	6	71	0	1	8.16701
41	22.8571	202	118	218	0	0	5.6	6.4	5.8	2	1	12	78	0	1	15.6687
44	22.1591	114	74	223	0	0	5.2	4.6	4.3	4	0			0	0	23.2553
42	26.8544	132	84	204	0	1	4.7	5.1	5.1	1	0			0	0	23.2553
40	25.1024	134	86	217	0	0	5	4.8	6.5	4	0			0	0	23.2553
44	26.449	138	80	235	0	0	5.6	6.4	6.1	1	0			0	0	23.2553
55	24.6904	138	98	241	0	0	4.8	4.5	5.6	3	0			0	0	23.2553
44	27.7744	124	80	188	0	1	5.8	5	5.9	4	0			0	0	23.2553
50	23.6203	140	90	193	0	0	5.7	4.9	5.9	4	1	11	85	0	0	22.5873
51	23.6652	128	70	194	0	0	5.3	5.7	6.2	1	0			0	0	23.2553
50	25.0399	134	80	267	0	0	5.7	6.6		0	1	10	82	0	0	19.5017
46	20.7157	146	90	200	0	0	6.1	6.4	6	2	1	12	82	0	1	19.6687
48	27.31	134	96	226	0	0	5.4	5.9	6	1	0			0	0	23.2553
53	25.6055	110	78	239	0	0	4.1	4.7	4.6	1	0			0	0	23.2553
54	23.6652	130	80	233	0	0	4.7	4.8	4.9	1	0			0	0	23.2553
47	26.9598	152	90	220	0	0	4.7	4.8	5.2	1	0			0	0	23.2553
40	28.5483	114	70	196	0	0	5	5.2	5.8	2	0			0	0	23.2553
49	26.7698	126	78	0	0	0				0	1	5	74	0	0	11.0828
51	25.6544	148	90	219	0	0	5.8	5.7	6.4	2	0			0	0	23.2553
49	25.9645	120	84	236	0	0	5.6	6.3	6.2	1	0			0	0	23.2553
59	27.8852	204	106	211	0	1	6.1	6.3	6.8	1	0			0	0	23.2553
45	21.8724	110	68	191	0	1	3.7	4.3	3.5	3	0			0	0	23.2553
49	25.3515	126	90	222	0	0	5	5.9	5.4	2	0			0	0	23.2553
53	25.4028	120	88	215	0	0	6.4	7	7.6	2	0			0	0	23.2553
43	25.7812	132	76	153	0	0	4.7	4.4	4.6	2	0			0	0	23.2553
43	23.6713	96	58	179	0	0	5.1	5.5	5.6	1	0			0	0	23.2553
44	25.0399	120	78	251	0	0	5.1	5.7	6	1	0			0	0	23.2553
41	17.0403	110	76	173	0	0	4.8	3.9	5.8	4	0			0	0	23.2553
50	24.9199	154	80	204	0	0	4.6	4.2	5.3	3	1	4	80	0	1	17.0021
58	26.8923	138	90	213	0	0	3.8	3.8	4	1	1	10	80	0	0	17.5031
45	25.0593	138	68	175	0	0	6.1	6.3	6.9	1	0			0	0	23.2553
51	27.7177	118	78	179	0	0	4.7			0	0			0	0	23.2553
61	24.1672	122	78	259	0	0	5.3			0	1	12	75	0	0	12.668
45	28.2828	112	76	278	0	0	5.5	5.7	6	1	0			0	0	23.2553
52	20.5191	120	74	250	0	1	3.9	3.9	4	1	1	11	76	0	0	13.588
42	30.0947	114	68	0	0	0				0	1	10	78	1	0	15.5017
63	26.1719	178	96	147	1	0	5.9	6.2	5.9	2	1	7	70	0	1	7.24983
47	20.5191	108	70	224	0	0	3.9	3.1	3.7	3	0			0	0	23.2553
62	26.6436	152	98	0	0	0		5.8		0	1	10	78	0	0	15.5017
44	24.3438	114	70	224	0	0	5.2	6.2	4.2	4	0			0	0	23.2553
50	21.2228	140	78	191	0	0	3.5	3.6	4	1	0			0	0	23.2553
60	28.125	152	82	185	0	0	6.6	7.4	6.6	3	1	7	84	0	0	21.2512
49	20.8325	116	72	219	0	1	3.7	3.9	4.4	1	0			0	0	23.2553
53	23.3844	124	76	248	0	0	4.2	6.2	4.1	4	0			0	0	23.2553
61	25.5102	126	80	294	1	0	4.2	3.9	3.5	3	1	4	72	0	1	9.00205
57	26.9598	124	70	256	0	0	4.2	4.2	4.5	1	0			0	0	23.2553
48	27.7767	120	60	206	0	0	4.2	4.3	4.8	1	0			0	0	23.2553
60	26.8544	132	80	240	0	0	4.2	5.2	3.8	4	1	4	71	0	0	8
54	25.462	136	86	234	0	0	4.2	4.5	4.6	1	1	12	84	0	0	21.6701
51	19.3337	124	86	124	0	0	4.6	4.7	4.1	3	0			0	0	23.2553
45	24.9108	108	76	200	0	0	4.8	5.1	5.2	1	0			0	0	23.2553
44	26.1962	120	88	225	0	0	4.7	6.2	7	4	0			0	0	23.4168
40	24.1115	152	80	300	0	0	4.8	5.5	5.7	1	0			0	0	23.4168
59	30.1194	170	106	212	0	0	5.3	4.6	5.1	3	1	7	76	0	0	13.2512
45	24.2215	116	76	238	0	0	5.3	5.6	6.7	3	0			0	0	23.2553
43	22.7903	142	80	186	0	0	6	5.9	7.2	3	0			0	0	23.2553
52	25.6971	124	76	153	0	1	4	4.8	4.5	1	0			0	0	23.2553
48	27.1664	116	80	214	0	0	4.2	4.3	4.7	1	0			0	0	23.2553
43	27.6601	118	88	240	0	1	6.9	7.7	7.8	1	1	3	83	0	1	19.9151
62	25.7276	154	92	263	1	0	2.8	4.2	4	4	0			0	0	23.2553
63	33.218	156	98	246	0	0	9.2			0	1	2	81	0	1	17.8398
53	24.3824	120	80	265	0	0	5.4	5.7	5.4	2	0			0	0	23.2553
43	21.875	114	82	218	0	0	4.4	4.7	5.8	3	1	4	82	0	1	19.0007
52	29.4107	136	84	216	0	1	7.6	6.8	6.7	4	1	3	73	1	0	9.9165
50	23.03	144	96	167	0	0	5.2	4.5	5.3	3	0			0	0	23.2553
49	28.306	184	102	233	0	1	4.3	3.9	5	3	1	11	72	0	1	9.58795
40	24.6181	112	76	154	0	0	3.9	3.9	5.6	4	0			0	0	23.2553
51	22.7615	138	84	194	0	0	4.5	4.2	5	3	0			0	0	23.2553
56	27.0051	140	88	221	0	0	4.2	5.3	4.9	2	0			0	0	23.2553
53	28.1943	140	86	239	0	0	3.6		6.5	0	0			0	0	23.2553
51	22.9591	114	76	242	0	0	5.4	5.9	6	1	0			0	0	23.2553
52	25.6896	134	68	180	0	0	5.2	5.5	5.9	1	0			0	0	23.2553
46	28.0277	122	90	266	0	0	6.9	8.2	7.5	3	0			0	0	23.2553
51	28.257	144	90	220	0	0	5.1	6.2	5.7	2	1	1	86	0	0	22.7543
41	21.0962	110	80	215	0	0	4.7	5.7	5.4	2	0			0	0	23.2553
51	30.1103	128	72	208	0	0	4.3	5.3		0	1	12	70	0	0	7.66872
51	30.8532	140	90	247	0	0	6.5	7.2	5.7	4	1	9	85	0	1	22.4203
53	26.6749	160	96	280	0	0	4.3	4.6	5	1	1	10	81	0	1	18.5024
47	23.6614	112	76	205	0	0	4.9	5.1	5.7	2	0			0	0	23.2553
59	23.6244	146	86	260	0	0	3.7	4.2	4.4	1	1	5	82	0	1	19.0828
47	26.4915	134	90	191	0	0	4.7	5.3	4.9	1	0			0	0	23.2553
55	27.0993	140	96	275	0	0	5.1	5.4	5.3	1	1	12	83	0	0	20.668
44	24.0882	126	86	287	0	0	5.1	5.7	5.7	1	0			0	0	23.2553
51	36.5798	132	88	209	1	0	4.5	4.5	4.1	3	1	11	84	1	0	21.588
61	26.5731	160	106	243	0	0	4.3	4.6	5.1	1	1	11	78	0	0	15.5866
56	22.9481	178	98	238	0	0	5.1	7.2	6.2	4	0			0	0	23.2553
58	29.7619	168	90	256	0	1	5	4.8		0	1	12	77	0	1	14.6694
50	25.0995	224	108	165	0	0	7			0	1	12	65	1	0	2.6694
60	21.7192	110	70	240	0	0	4.9	5.4	5.6	1	0			0	0	23.2553
51	22.3435	124	90	207	0	0	4.4	4.1	4.7	2	0			0	0	23.2553
51	26.1752	130	84	254	0	0	5.1	6	5.6	2	0			0	0	23.2553
48	24.623	116	74	262	0	0	4.5		4.4	0	1	1	86	0	1	22.7543
48	26.7539	116	78	263	0	0	6.1	6.5	6.8	1	0			0	0	23.2553
62	26.3465	160	78	228	0	0	4.7	5.5	4.4	3	1	12	73	1	0	10.6694
43	21.3839	122	80	194	0	0	5.5	6.8	5.1	4	0			0	0	23.2553
51	27.7743	118	82	298	0	0	5.6	5.4	5.1	3	0			0	0	23.2553
51	25.3902	146	82	202	0	0	4.9	5.6	5.7	1	0			0	0	23.2553
40	24.2215	118	72	168	0	0	3.4	4.1	4.2	2	0			0	0	23.2553
40	22.5306	116	76	193	0	0	5.7	7.2	8	4	0			0	0	23.2553
53	27.6095	152	88	242	0	0	2.2	2.6	2.3	1	1	12	80	0	0	17.6701
58	30.1038	132	78	214	0	0	5.7	5.9	5.4	3	0			0	0	23.2553
58	26.1493	154	84	191	0	0	4.3	5.7	5	3	1	10	78	0	0	15.5017
40	21.9363	110	80	142	0	0	6	6.3	5.9	2	0			0	0	23.2553
59	23.2254	152	90	309	0	1	4.2	4.6		0	1	1	71	0	0	7.75359
45	24.0344	150	84	254	0	0	3.4	5.8	6.8	4	1	4	83	0	0	20
45	24.3438	126	76	159	0	0	4.8	5	5.6	2	0			0	0	23.2553
62	28.6048	144	82	247	0	0	4.6	5.7		0	1	7	66	0	0	3.24983
60	24.093	136	76	196	0	0	4.4	5.2	5.5	2	1	12	71	0	0	8.66804
48	23.1473	128	84	231	0	0	4.5	5.6	5.6	2	0			0	0	23.2553
48	25.5922	124	72	219	0	1	5.5	6.8		0	0			0	0	23.2553
42	24.3824	136	80	229	0	0	4.5	4.7	5	1	0			0	0	23.2553
47	28.306	150	98	229	0	0	4.5	5.9	5.5	3	0			0	0	23.2553
49	24.2424	150	100	276	0	0	6.2	6.8	7.3	1	0			0	0	23.2553
42	25.1559	144	88	234	0	0	5.4	5.9	5.7	1	0			0	0	23.2553
43	29.4107	120	80	203	0	0	5.1	5.3	5.8	1	1	11	82	0	0	19.5866
40	30.854	148	90	283	0	0	5	7	6.3	4	1	10	77	0	0	14.5024
57	21.6128	124	80	201	1	0	3.3		3.3	0	1	9	79	0	0	16.4189
63	28.2828	150	100	195	0	0	3.7	6.7	5.8	4	1	1	76	0	1	12.7529
42	23.6203	138	80	205	0	0	4.5	5.5	4.7	3	0			0	0	23.2553
56	26.2188	140	78	203	0	0	4.7	6.4	6.4	4	0			0	0	23.2553
44	21.875	138	96	193	0	0	4.5	5.2	5.3	1	0			0	0	23.2553
53	22.7583	130	80	191	0	0	3.2	3.7	4.6	3	0			0	0	23.2553
43	27.4717	156	100	184	0	0	4.7	6.1	5.6	3	1	3	83	0	0	19.9151
45	26.9896	138	100	246	0	0	4.5	6	4.9	4	0			0	0	23.2553
63	26.9531	184	78	226	1	0	6.6	6.7		0	1	6	69	0	1	6.16838
42	25.3515	122	88	226	0	0	5.4	6	7.5	4	0			0	0	23.2553
59	26.4463	140	86	303	0	1	5.3	6.4		0	1	2	74	0	0	10.8392
48	25.7812	120	80	317	1	0	4.8	4.8	4.7	2	1	10	75	0	0	12.501
62	24.4646	130	72	226	0	0	5.8	5.4	5.3	3	1	9	76	0	0	13.4209
44	26.6193	160	78	133	0	0	4.9	6	5.5	2	0			0	0	23.2553
65	25.8645	178	86	299	0	1	7.3	9.4	6.9	4	1	8	69	0	0	6.33539
60	23.1084	116	78	207	1	0	3.9	5.1	3.9	4	1	4	84	0	0	21.0021
42	23.2335	122	72	119	0	0	4.8	4.4	5.4	3	0			0	0	23.2553
49	28.1625	120	88	257	0	0	4.4		5.8	0	1	2	71	0	0	7.83847
64	21.1389	122	74	243	0	0	3.7	4.5		0	0			0	0	23.2553
50	30.4867	144	92	220	0	1	4.1	5.3	5.2	3	0			0	0	23.2553
53	21.5645	106	66	185	0	0	5.3	6.3		0	0			0	0	23.2553
50	26.8923	138	96	195	0	0	3.7	4.1	4.6	2	0			0	0	23.2553
40	21.7738	106	70	155	0	0	3.8	3.5	3.8	2	0			0	0	23.2553
60	20.7008	104	70	163	0	0	3.7	4.1		0	0			0	0	23.2553
45	27.0993	122	84	175	0	0	5.5	6.1	3.8	4	0			0	0	23.2553
63	30.0215	194	96	193	1	0	3.4	3.3	4.9	4	1	9	74	0	0	11.4196
43	25.1559	120	78	266	0	0	5.2		6.3	0	0			0	0	23.2553
65	23.6713	158	100	196	0	0	6			0	1	4	68	1	0	5.00205
50	24.539	146	96	215	0	1	6.5	6.8	7.1	1	1	2	81	0	1	17.8398
57	25.2092	118	80	196	0	1	4.3	4.8	5.1	1	1	3	71	0	1	7.91513
48	21.8724	136	78	164	1	0	4.5	4.5	4	3	0			0	0	23.2553
49	22.46	130	78	156	0	0	4.4			0	1	7	65	0	0	2.25051
42	24.4898	136	86	199	0	0	4.9	6.5	5.5	4	0			0	0	23.2553
45	19.0039	132	88	237	0	0	3.8	5.1	3.2	4	0			0	0	23.2553
55	26.2917	136	76	246	0	0	4.2	6.4	5.5	4	1	7	79	0	0	16.2491
51	26.1286	110	76	215	0	0	5.3	6.2	6.5	2	0			0	0	23.2553
50	24.0055	120	76	232	0	0	4.5	5	5	1	0			0	0	23.2553
50	24.3824	120	74	264	0	0	5.8	6.7	6.6	1	0			0	0	23.2553
42	22.4996	106	78	273	0	0	4.3	6.2	5.5	4	1	4	78	0	0	15.0007
53	27.31	136	88	214	0	1	5.6	6	5.1	3	0			0	0	23.2553
49	25.2174	146	84	206	0	0	5.2	5.7	5.3	2	1	1	81	0	0	17.755
63	23.7118	174	92	213	0	1	4.5		4.7	0	1	7	79	0	1	16.2491
64	31.6263	118	80	215	0	0	5.1	5.8	5.3	2	1	7	80	0	1	17.2512
46	29.4078	124	74	193	0	0	6.1	7.1	7.5	2	0			0	0	23.2553
66	26.7949	130	74	186	0	0	4.7	5	5.5	1	1	10	84	0	0	21.5031
48	21.0077	110	70	171	0	0	3.9	5	4.2	3	0			0	0	23.2553
54	25.4327	120	82	168	0	0	4.4	5	5.3	1	0			0	0	23.2553
40	24.1115	122	78	298	0	0	3.9	4.4	4.9	2	0			0	0	23.2553
60	29.0437	150	88	319	1	0	5.7	5.5	5.3	3	1	2	83	0	1	19.8385
51	28.3447	194	102	237	0	0	4.7	3.9	5.1	4	1	9	82	0	1	19.4196
61	37.0447	158	88	215	0	0	7.2	8.2	5.7	4	1	9	68	0	0	5.42094
64	23.2434	160	98	214	0	0	5.7		5.5	0	0			0	0	23.2553
50	26.5285	158	108	242	0	0	4.7	4.6	6	4	0			0	0	23.2553
53	22.8374	130	86	250	0	0	4.8	5.7	4.9	3	1	1	72	0	1	8.75291
57	27.7177	138	86	239	0	0	5.5	6.3	5.6	2	0			0	0	23.2553
55	20.061	124	76	232	0	0	4.1	4.4	3.8	2	1	8	68	0	0	5.33607
41	25.0399	126	74	164	1	0	4.2	4.7	4.5	1	0			0	0	23.2553
42	30.1103	124	90	164	0	0	5.6	6.4	6.8	2	0			0	0	23.2553
49	21.5645	114	76	185	0	0	3	3.5	3	2	0			0	0	23.2553
53	20.0288	124	76	164	0	0	4		4.3	0	0			0	0	23.2553
57	26.9598	158	84	223	0	1	5	6.1	7.6	4	1	11	85	0	1	22.5873
48	23.0518	140	92	227	0	0	4.1	4.5	3.6	3	0			0	0	23.2553
57	29.6158	122	72	198	0	0	4.2	4.3	4.5	1	0			0	0	23.2553
49	22.4323	144	86	182	0	0	4.4	4.1	5	3	0			0	0	23.2553
41	29.0606	142	70	211	0	0	6.3	7.6	5.6	4	0			0	0	23.2553
42	22.4996	110	80	172	0	0	3.6	4.6	5	3	0			0	0	23.2553
52	26.7229	126	78	141	0	0	5.9	5.4	5.4	4	1	5	79	0	0	16.0821
55	24.6559	130	86	154	0	0	5	5.8	5.8	1	0			0	0	23.2553
52	19.5918	130	88	190	0	0	4.1	4.4	5.6	4	0			0	0	23.2553
56	26.2917	178	102	188	0	0	5.7			0	0			0	0	23.2553
58	29.0318	128	86	230	0	0	3.5	3.8	4.4	2	1	1	86	0	0	22.7543
58	23.9188	156	86	205	0	0	4.9	6.6	6.2	4	0			0	0	23.1732
55	21.9363	152	90	216	0	0	4.8	4.8	4	4	0			0	0	23.1732
59	27.9904	122	66	190	0	0	4.3	4.7	5	1	0			0	0	23.1732
42	27.6817	136	82	161	0	0	4.3	5.1	4.6	2	0			0	0	23.1732
51	28.6851	146	90	179	0	0	4.5	6	6.2	4	0			0	0	23.1732
51	17.9089	136	86	180	0	0	4.7	4.4	4.7	2	1	8	79	0	0	16.2519
54	26.4855	134	82	0	0	0	6	6.9	6.4	2	1	2	80	1	0	16.7556
53	28.0428	124	76	249	0	0	5.3	7.7	6.4	4	0			0	0	23.1732
51	25.7657	124	76	0	0	1	3.2			0	1	5	65	0	0	2.00137
65	28.257	176	80	270	0	1	5.8			0	0			0	0	23.1732
41	28.4082	122	72	202	0	0	4.2	5.4	4.8	3	0			0	0	23.1732
61	26.8544	152	88	241	1	0	5.7	4.7	5.4	4	0			0	0	23.1732
51	25.8166	124	76	258	0	0	6.3	6.5	6.3	2	0			0	0	23.1732
49	27.1178	148	86	203	0	0	5.8	6.8	6.9	2	0			0	0	23.1732
61	25.9516	142	78	217	0	0	5.3	5.8	7.4	4	1	3	82	1	0	18.8337
55	28.699	138	88	183	0	1	3.7	5.1	5	3	1	4	81	1	0	17.9192
51	28.5156	154	110	434	1	1	6	4.7	5.7	4	1	2	68	0	0	4.75565
52	23.7954	186	106	171	0	0	5.7	6	6	1	0			0	0	23.1732
58	23.3234	118	76	203	0	0	4.7	3.9	5.9	4	1	9	68	0	0	5.33881
44	28.0863	142	98	256	0	0	4.6	6.1	5.5	3	0			0	0	23.1732
55	28.7356	160	96	255	0	0	3.7	4.4	4.7	2	0			0	0	23.1732
60	21.048	106	68	316	0	1	3.2	4.1	3.9	2	1	9	80	0	0	17.3388
43	22.46	124	78	154	0	0	4.7	3.2	5.4	4	0			0	0	23.1732
60	30.1162	156	96	215	0	0	7.2	5.9	5.8	4	0			0	0	23.1732
56	27.852	152	100	207	0	0	4.2	6.1	6.1	4	0			0	0	23.1732
50	25.6055	144	76	215	0	0	5	5.6	6.1	2	0			0	0	23.1732
62	18.9388	118	66	217	1	0	5.2	3.6	4.3	4	1	7	75	0	1	12.167
51	23.3067	154	88	189	0	0	4.5	4.7	4.9	1	1	3	81	1	0	17.8344
58	23.5294	146	86	161	0	0	4.7	5.1	4.8	1	1	4	84	1	0	20.9199
56	29.3848	128	74	167	0	0	4.1	4.4	4.9	1	0			0	0	23.1732
60	21.9671	142	90	231	0	0	4.8		5.9	0	1	10	81	0	0	18.4203
47	22.9591	118	74	170	0	0	4.1			0	1	2	84	0	1	20.7556
54	28.2828	136	82	294	0	1	5.9	6.4	6.6	1	1	11	84	0	1	21.5058
56	27.7767	132	82	239	1	0	5.1	5.7		0	1	10	72	0	0	9.42094
41	23.1834	106	72	194	0	0	4.8	5.1	5	1	0			0	0	23.1732
40	21.3039	114	66	191	0	0	3.5	4	4.4	2	0			0	0	23.1732
41	24.4418	126	76	247	0	1	5.1	5.3	6.6	4	0			0	0	23.1732
59	26.5731	168	90	159	0	0	6.7	7.9	7.8	2	1	12	79	0	0	16.5859
40	24.6755	138	86	268	0	0	5.1	7.3	6.8	4	0			0	0	23.1732
47	27.5802	116	76	228	0	0	5.9	7.2	7.3	3	0			0	0	23.1732
40	26.5285	140	82	198	0	0	4.3	5.4	5.5	3	0			0	0	23.1732
46	22.4323	110	68	186	0	0	4.2	5.6	5.3	3	0			0	0	23.1732
50	18.75	110	72	227	0	0	4.3	5.5	5.7	3	0			0	0	23.1732
45	31.7739	134	94	204	0	0	8.1	9.6	8.4	4	0			0	0	23.1732
55	23.0954	118	74	277	0	0	4.7	4.8	5	1	0			0	0	23.1732
56	25.5937	176	104	196	0	0	5.2	5.2	6.8	4	0			0	0	23.1732
40	25.7276	108	68	186	0	0	4.3	4	4.7	2	0			0	0	23.1732
60	27.968	144	88	144	0	0	3.4	3.6	3.8	1	1	2	79	0	0	15.7563
58	24.6904	150	80	172	0	0	4.5	5.2	5	1	1	12	76	0	1	13.588
48	24.6097	112	66	153	0	0	4.2		5.3	0	1	6	72	0	0	9.08693
48	23.3844	110	76	216	0	0	4.4	4.6	5.5	3	0			0	0	23.1732
57	25.0135	150	94	292	0	0	5.9	8.5	7.2	4	0			0	0	23.1732
40	23.7387	120	80	198	0	0	5.1	5.3	6.1	2	0			0	0	23.1732
54	29.3575	124	76	179	1	0	2.6	3.5		0	1	3	81	0	0	17.8344
46	21.5139	110	72	218	0	0	4.5	5.8	5.8	3	0			0	0	23.1732
43	29.3199	122	84	203	0	0	3.6	3.8	4.2	1	0			0	0	23.1732
42	24.1672	140	88	195	0	0	4.5	5.3	6.5	4	1	12	82	0	1	19.5866
51	28.075	128	78	208	0	0	6.7	7.3	8.5	3	0			0	0	23.1732
53	27.852	134	86	161	0	0	5.7	5.7	7.9	4	0			0	0	23.1732
47	23.8754	148	96	253	0	0	4.6	5.5	6	3	0			0	0	23.1732
48	27.4286	148	96	205	0	0	4.9	6	5	3	0			0	0	23.1732
40	25.9516	128	80	218	0	0	4.5			0	0			0	0	23.1732
54	24.093	124	84	235	0	0	4.3		6.8	0	0			0	0	23.1732
53	21.5451	122	80	191	0	0	5.3	5.5	5.7	1	0			0	0	23.1732
56	25.0762	130	72	0	0	1	4	4.8	4.9	2	1	1	86	0	0	22.6721
42	29.3374	144	86	253	0	0	3.2	3.6	3.3	1	0			0	0	23.1732
53	19.7232	108	76	194	0	0	4.1	5.1	5.1	2	0			0	0	23.1732
55	23.939	124	80	221	0	0	4.8	4.4	5.2	3	0			0	0	23.1732
49	28.4082	128	82	230	0	0	4.8	6		0	0			0	0	23.1732
51	21.0498	102	76	175	0	0	3.7	4.7	4.6	2	0			0	0	23.1732
48	24.9649	110	78	231	0	0	4.5	4.9	5.3	1	0			0	0	23.1732
65	23.8754	120	74	196	0	0	3.8		4.4	0	1	12	77	0	0	14.5873
51	21.9525	108	74	185	0	0	4.4	4.7	5.4	2	0			0	0	23.1732
61	22.3081	106	76	198	0	0	3.5	4.5	4.2	2	0			0	0	23.1732
68	25.4327	116	74	255	0	0	4.9	5.8	5.7	1	1	2	72	0	0	8.75565
42	24.5779	116	72	224	0	0	5.3	5.9	5.9	1	0			0	0	23.1732
43	26.1493	138	92	247	0	0	6.3	7.4	4.8	4	0			0	0	23.1732
58	23.9395	128	68	211	0	0	5	5.7	4.9	3	1	10	80	0	1	17.4209
63	32.5964	150	104	223	0	0	4.5	4		0	1	6	66	0	1	3.08556
44	17.7557	142	84	259	0	0	3	4.2	4.3	3	0			0	0	23.1732
42	22.3214	134	76	148	0	0	4.3	4.5	5	1	0			0	0	23.1732
51	28.7037	116	74	160	0	0	3.8	4.2	3.9	1	0			0	0	23.1732
56	27.1203	134	88	228	0	0	5.2	6.5	6.2	3	0			0	0	23.1732
67	26.5338	144	80	215	0	0	5.4	5.8	6.3	1	1	5	86	0	0	23.0007
50	23.0469	116	68	196	0	0	4.9	4.7		0	0			0	0	23.1732
44	27.4587	110	76	96	0	0	5.5			0	1	2	75	0	0	11.7563
51	25.9107	168	104	235	0	0	4.6		5.1	0	1	11	74	0	1	11.5044
53	27.7177	116	78	263	0	0	4.8	5.8	6.5	3	0			0	0	23.1732
62	26.9896	164	98	209	0	0	5.3	5.3	5.8	2	1	8	83	1	0	20.2519
44	24.6904	132	88	228	0	0	3.6	4.4	5.6	4	0			0	0	23.1732
56	26.7755	182	110	272	0	0	5.7	6.4	6.3	1	1	4	81	0	1	17.9192
59	23.3887	128	78	236	0	0	4.1	4.9	5.1	2	0			0	0	23.1732
57	27.4691	152	104	218	0	0	9.3	4.6	4.8	4	1	4	83	1	0	19.9179
54	23.8895	132	94	192	0	0	4.5	5.2	5.2	1	0			0	0	23.1732
42	23.9995	136	86	178	0	0	3.9	5.2	7.5	4	1	4	68	0	0	4.91992
55	31.1111	152	80	227	0	0	4	4	5.8	4	1	12	81	0	0	18.5873
47	23.4221	110	70	292	0	0	4	4.1	5.3	3	0			0	0	23.1732
40	23.7228	138	86	195	1	0	4.1	3.9	4	2	0			0	0	23.1732
56	25.6369	148	104	258	0	0	4.5	4.4	3.9	3	0			0	0	23.1732
47	36.3281	148	90	191	1	0	6.8	6.3	5.2	4	1	5	81	1	0	18.0014
57	26.7949	148	96	211	0	0	6.2	7	6.4	2	0			0	0	23.1732
42	18.0662	108	70	190	0	0	4.4	4.7	4.4	1	0			0	0	23.1732
43	23.4586	138	96	215	0	0		4.3	3.9	0	0			0	0	23.1732
41	19.6752	110	76	169	0	1	4.5	4.4	5.2	2	0			0	0	23.1732
41	23.0954	122	76	218	0	0	4.7	5.9	5.4	3	0			0	0	23.1732
60	23.2434	164	100	148	0	0	3.8	4.3	4.5	1	0			0	0	23.1732
51	22.7903	128	82	225	0	0	5.2	5.4	5.7	1	0			0	0	23.1732
53	21.4692	122	84	236	0	0	4.1	4.4	5.1	2	0			0	0	23.1732
50	23.3011	116	70	299	0	0	3.9	3.6	5.1	4	0			0	0	23.1732
50	25.1559	170	102	221	0	0	4.9	5.6	6	2	1	4	78	0	0	14.9185
59	28.0822	126	82	195	0	0	5	5.4	5.7	1	0			0	0	23.1732
51	24.4193	110	82	280	0	1	4.7	4.7	4.8	1	0			0	0	23.1732
52	22.7204	168	76	222	0	0	5.4	5.7		0	0			0	0	23.1732
54	25.6544	156	78	167	0	0	3.8	3.9	4.6	2	0			0	0	23.1732
45	30.1205	120	78	147	0	0	5.1	6.2	5.6	2	0			0	0	23.1732
56	28.2828	126	80	221	0	0	4.5	5.4	5.6	2	1	6	83	0	0	20.0849
55	28.9062	162	98	208	1	0	3.6			0	0			0	0	23.1732
53	22.4813	178	94	0	0	0		3.5	4.3	0	1	11	83	0	0	20.5038
42	22.913	116	82	260	0	0	5.4	5.3	5.3	2	0			0	0	23.1732
55	24.3827	168	96	248	0	0	7.3	6.9	6.8	4	0			0	0	23.1732
43	31.2452	132	90	251	0	0	5		4.1	0	0			0	0	23.1732
64	24.2424	134	98	180	0	1	4.1	4.3	4.3	1	1	6	79	0	0	16.0849
56	23.8751	128	90	208	0	0	4.9	6.2		0	0			0	0	23.1732
41	21.5451	120	60	237	1	1	2.8	3.2	3.4	1	0			0	0	23.1732
42	25.5593	162	118	242	0	0	4	5.1	5.9	4	0			0	0	23.1732
62	23.0518	148	82	245	0	0	4.8	4.2	3.8	4	1	3	83	1	0	19.833
48	25.9259	122	76	156	0	0	5.3	5.6	4.7	4	1	2	80	0	1	16.7556
41	28.3266	108	76	186	0	0	5	6.3	3.7	4	0			0	0	23.1732
65	24.6914	126	70	247	0	0	5.1	5.1		0	1	6	67	0	1	4.08487
43	24.3911	118	88	194	0	0	4.6	5.7	6.8	4	0			0	0	23.1732
62	26.1752	150	104	221	0	0	4.6	5.4	4.7	2	1	6	85	0	0	22.0862
44	32.6992	148	94	182	0	0	5	4.8	4.9	2	0			0	0	23.1732
40	29.0174	126	74	215	0	0	5.7		6.8	0	1	1	80	0	0	16.6708
49	29.3724	132	80	212	0	1	3.3	3.9	4.1	1	0			0	0	23.1732
50	26.0262	144	104	242	0	0	4.2			0	0			0	0	23.1732
54	23.6244	116	70	265	1	1	4.8	5	5.2	1	1	1	74	0	0	10.6721
59	21.6128	196	104	208	0	0	5.8	5.5	6.4	3	1	1	79	0	0	15.6715
61	27.0538	112	68	316	0	0	4.9	5	5.1	1	1	12	77	0	1	14.5873
46	20.8307	106	68	202	0	0	4.4	5	4.1	3	0			0	0	23.1732
41	25.3069	106	72	201	0	0	5	4.5	5.8	4	0			0	0	23.1732
59	23.5883	124	84	258	0	0	4.6	5	5.8	3	0			0	0	23.1732
50	27.7008	112	78	289	0	0	5.1	5.6	5.7	1	0			0	0	23.1732
43	31.378	136	80	208	0	0	5.7	7	6.9	3	0			0	0	23.1732
64	27.2817	126	76	293	0	0	5.3	6.1	6	1	1	7	79	0	0	16.167
55	25.4327	106	70	168	0	0	6.7	7.2	5.8	4	1	12	78	0	0	15.5866
63	28.6048	120	74	198	0	0	5.8	5.4	6.4	3	1	10	79	0	0	16.4189
50	28.6689	162	84	236	0	0	6.2	6.1	6.5	2	1	4	72	0	0	8.91992
49	25.2826	114	78	167	0	0	4.3		5.2	0	0			0	0	23.1732
56	25.1486	120	70	155	0	0	4.2	4.6	4.1	2	0			0	0	23.1732
49	26.4463	154	90	280	0	0	7.3			0	1	9	63	0	1	0.336756
62	25.5937	116	74	196	0	0	5	4.1	5.3	4	0			0	0	23.1732
40	28.0843	162	110	189	0	0	5.5		5.7	0	0			0	0	23.1732
41	27.1527	130	92	170	0	0	5.7	7.8	6.6	4	0			0	0	23.1732
47	23.6203	126	80	204	0	0	3.5	3.1	4.5	4	0			0	0	23.1732
44	26.6193	118	84	187	0	0	4.5	4.6	4.5	1	0			0	0	23.1732
45	26.3958	112	70	203	0	0	5.1	5.5	6.3	2	0			0	0	23.1732
42	25.8645	116	74	175	0	0	5.9	5.8	6	2	0			0	0	23.1732
43	23.6614	126	80	221	1	0	5.1	5.3	4.1	4	0			0	0	23.1732
40	29.9616	118	86	151	0	0	4.5	4.7	5.2	1	0			0	0	23.1732
44	34.2561	112	84	198	0	0	6	5.9	6.9	3	0			0	0	23.1732
64	17.239	114	84	172	0	0	4.7	4.6	5.6	3	1	1	78	0	0	14.6721
52	20.0796	178	106	208	0	0	4.1	4		0	1	3	66	0	1	2.83368
54	27.9155	172	116	217	0	0	4.7	5.4	7.4	4	1	3	77	0	0	13.8344
47	29.2421	148	80	212	1	1	4.3	4	5.2	3	0			0	0	23.1732
45	28.306	122	84	141	0	0	5.1	5.8	7.2	4	0			0	0	23.1732
56	22.7583	126	84	181	0	1	4.5	4.5	4.2	2	0			0	0	23.1732
49	21.9076	146	88	258	0	0	5.2	4.9	4.7	3	0			0	0	23.1732
59	24.8163	118	74	249	0	0	5.3	5.1	5.3	2	0			0	0	23.1732
43	25.8876	108	72	238	0	0	5.3	5	6.3	4	0			0	0	23.1732
44	22.1894	108	68	236	0	0	6	5.6	6.2	3	0			0	0	23.1732
44	25.2801	150	100	208	0	0	5.2	4.9	5.8	3	0			0	0	23.1732
49	27.0051	146	94	215	0	1	4.9	4.7	5.4	2	0			0	0	23.1732
40	22.1591	128	74	260	0	0	5.1	5.4	5.8	1	0			0	0	23.1732
58	23.9512	146	86	176	0	0	4.5	5.3	5.3	1	0			0	0	23.1732
50	35.0765	134	88	177	0	1	4	5.2	5.8	4	1	3	86	0	0	22.8337
49	29.6495	126	76	226	0	0	5.6	5.6	6.4	2	0			0	0	23.1732
59	18.8189	144	74	221	0	1	5.7	5	5.1	4	1	7	71	0	0	8.16701
50	23.7812	132	76	277	0	0	3.4	3.7	4.3	2	0			0	0	23.1732
49	24.1288	138	78	232	0	0	4.1	5.7	5.3	4	0			0	0	23.1732
58	32.6294	128	82	235	0	0	6.9	6	7.3	4	1	5	75	0	0	12
63	25.5937	114	74	232	0	1	8.1	8.2	5.8	4	1	12	84	0	0	21.588
63	24.2439	120	70	222	0	0	4.8		6	0	0			0	0	23.1732
41	25.0995	112	78	189	0	0	5.2	5.3	5	2	0			0	0	23.1732
44	19.721	168	56	164	0	0	4.9		6.3	0	1	10	77	0	0	14.4203
60	28.6501	194	106	213	0	1	3.6			0	1	7	65	0	0	2.16838
40	24.2803	108	78	193	0	0	4.9	6.2	5.5	3	0			0	0	23.1732
53	25.6055	104	74	249	0	0	5.5	6.3	7.2	3	0			0	0	23.1732
56	25.6489	178	106	220	0	1	4.3	4.4	5.4	3	1	7	70	0	0	7.16769
53	19.052	154	86	230	0	0	3.8	4.3		0	1	12	78	0	1	15.5866
54	21.9363	142	90	155	0	0	3.5	5.2	4.8	4	0			0	0	23.1732
51	30.4498	114	76	225	0	0	4.1	4.6	4.8	1	0			0	0	23.1732
46	29.8364	134	80	195	0	0	5.7	5.7	6.6	2	0			0	0	23.1732
46	26.7755	108	76	220	0	0	3.4	4.4		0	1	5	76	0	0	13.0021
41	25.7276	124	72	260	0	0	4.3	3.5	4.9	4	0			0	0	23.1732
58	36.8851	184	108	270	0	1	5.8	6.6	5.2	4	1	12	77	1	0	14.5873
44	19.2336	124	78	217	0	0	4.8	4.5	4.7	2	0			0	0	23.1732
44	23.4131	126	74	163	0	0	4.3	4.5	5.1	2	0			0	0	23.1732
47	29.4029	132	78	283	0	0	5.5	5.5	5.8	2	0			0	0	23.1732
52	26.0933	128	80	189	0	1	4.3	5.3	5.4	2	0			0	0	23.1732
41	26.0933	132	76	237	0	0	4.9	5.1	5.5	1	0			0	0	23.1732
54	27.8159	152	92	274	0	1	6.8	6.9	8.6	4	0			0	0	23.1732
51	66.9243	148	74	209	1	0	4.4			0	0			0	0	23.1732
42	19.6623	112	60	176	0	0	3.7			0	1	10	64	0	0	1.42094
48	26.2917	132	84	190	0	0	4.4	4.3	4.3	2	0			0	0	23.1732
43	25.5922	128	72	209	0	0	3.4	3.5	3.9	1	0			0	0	23.1732
58	30.4053	228	128	160	0	0	4	4.8	3.4	4	1	12	70	0	1	7.58658
47	25.9701	136	86	318	0	0	6	7.2	7	2	1	11	69	0	1	6.50513
43	22.8571	120	82	187	0	0	4.2	4	4.3	2	0			0	0	23.1732
56	24.2587	168	102	288	0	1	3.4	3.5	4.5	3	1	2	82	0	1	18.757
41	23.3011	120	66	166	0	0	4.3	4.5	5.2	2	0			0	0	23.1732
42	26.0933	124	78	233	0	0	5.8	6.6	6.4	1	0			0	0	23.1732
44	22.9819	124	82	225	0	0	5.3	5.7	5.6	1	0			0	0	23.1732
41	25.763	116	72	185	0	0	5.1	5	4.8	3	0			0	0	23.1732
41	26.5432	168	120	212	0	0	6.7	6.6	7.2	2	0			0	0	23.1732
45	24.5779	126	86	260	0	0	5.2	5	5.6	2	0			0	0	23.1732
49	25.6896	126	82	228	0	0	5.5	5.5	5.6	2	0			0	0	23.1732
57	27.5802	210	98	162	0	1	6.9	7.7	8.2	2	1	4	72	0	0	8.91992
55	28.7105	138	88	219	0	0	4.4	4.7	3.8	3	1	3	69	0	1	5.83436
67	27.3356	136	88	206	0	0	6.7	7.5	8.5	3	1	4	77	0	0	13.9192
55	32.2118	134	88	190	0	0	6.3		6.3	0	1	11	71	0	0	8.50376
50	28.578	118	76	184	0	0	5	5.7	5.3	1	0			0	0	23.1732
51	25.0399	114	76	223	0	0	5.6	5.9	6	1	0			0	0	23.1732
47	32.7919	134	90	156	0	0	5.5	5.6		0	0			0	0	23.1732
50	20.8325	142	82	253	0	0	4.7	4.4	4.8	2	1	6	78	0	1	15.0856
56	31.6032	134	90	241	0	0	4.9		5.4	0	0			0	0	23.1732
58	28.0557	154	90	177	0	0	5.8	6.1	6.2	1	0			0	0	23.1732
65	24.281	152	84	259	0	0	5.6	5.6	5.6	2	1	8	78	0	1	15.2526
59	21.7784	148	78	270	1	1	5.3	6.4		0	1	5	66	0	1	3.00068
52	23.7228	118	84	131	0	0	4.8	4.9	5	1	0			0	0	23.1732
45	28.4082	138	90	241	1	0	5.6			0	0			0	0	23.1732
55	26.5338	132	92	237	0	0	5.9	6.7	6.8	1	0			0	0	23.1732
58	20.7612	136	78	246	0	0	4.5		6	0	0			0	0	23.1732
43	23.03	118	72	158	0	0	4.4	4.8	4.9	1	0			0	0	23.1732
45	26.8136	146	98	206	0	1	5.1	5.7	6.6	3	0			0	0	23.1732
58	30.4367	128	92	204	0	0	5.7	6.5	5.5	3	1	12	82	0	0	19.5866
60	29.0659	148	102	223	0	0	6.3	6.6	4.2	4	1	3	85	0	1	21.8344
49	26.0276	158	94	220	0	0	4.6	4.6	4.8	1	1	11	76	0	0	13.5058
40	35.4925	136	88	240	0	0	6.1	6.6	5.5	4	0			0	0	23.1732
66	28.8415	136	80	152	0	1	3.9	5.6	4.9	4	0			0	0	23.1732
53	26.8977	158	92	177	0	0	6.2	6	5.9	3	0			0	0	23.1732
42	26.1286	114	78	160	0	0	6.9	8.2	6.8	4	0			0	0	23.1732
52	28.6288	142	102	210	0	0	6.8	5.8	6.4	4	0			0	0	23.1732
42	29.7211	134	80	158	0	0	6	6.1	6.4	1	0			0	0	23.1732
52	21.9671	148	82	191	0	0	5.3	4.7	5.7	3	1	7	81	0	0	18.1684
42	24.8358	134	72	161	0	0	6.3	6.8	6.5	2	0			0	0	23.1732
63	29.3878	146	96	295	0	0	5.2	5.2	5.4	1	1	1	73	0	0	9.67283
58	27.1416	166	82	211	0	0	4.9	6.3		0	1	1	67	0	1	3.67146
59	25.4028	146	96	220	1	0	4.5	5.8	4.5	4	1	12	73	0	1	10.5873
48	24.4898	118	72	250	0	1	3.4	4.9	4.6	4	1	9	84	0	0	21.3388
54	24.623	126	86	209	0	0		4.7	4.8	0	0			0	0	23.1732
61	23.1837	238	114	212	0	0	4.2			0	1	7	65	0	0	2.16838
55	25.5102	156	94	230	0	0	5.6	5.7	5.9	1	0			0	0	23.1732
55	28.5483	142	74	226	0	1	5.1	5.3	5	2	0			0	0	23.1732
63	25.0995	172	100	256	0	1	5.1	6.1	6.5	3	1	11	84	0	0	21.5058
42	25.7276	174	94	258	0	0	5	4.7	7	4	0			0	0	23.1732
60	29.4758	240	110	219	1	0	4.4	2.4	4.2	4	1	3	80	0	0	16.835
62	28.1969	108	82	202	0	0	5.1	6.4	6.8	3	1	2	76	0	1	12.7556
56	27.9431	166	104	181	0	0	4.5	6	6.5	4	1	7	77	0	0	14.1684
45	25.1559	130	74	133	0	0	6	6.7	6.7	1	0			0	0	23.1732
43	27.4756	134	90	270	0	0	5.7	7.1	5.6	4	0			0	0	23.1732
45	22.5896	110	62	224	0	0	3.8	5.1	3.8	4	0			0	0	23.1732
49	27.3356	142	94	320	0	0	3.3	4.3	4.2	2	0			0	0	23.1732
58	28.125	228	106	219	0	0	4.1	5.2	8	4	1	1	69	1	0	5.67283
58	24.0882	116	74	195	1	1	4	5.1		0	1	3	67	0	0	3.83299
46	27.0993	160	84	199	0	0	3.4	4.7	4.9	4	0			0	0	23.1732
51	23.1834	112	76	163	0	0	3.5	4.9	4.3	3	0			0	0	23.1732
42	23.2438	148	86	115	0	0	3.7	5.5	4.5	4	0			0	0	23.1732
57	28.699	170	90	188	0	0	5.8	9.6	7.5	4	1	3	77	0	1	13.8344
54	26.9598	150	84	254	0	0	5.2	5.9	5.4	2	0			0	0	23.1732
40	28.3266	132	84	196	0	0	5	5.1	5.8	2	0			0	0	23.1732
48	33.2479	144	86	218	0	0	5.9	6.5	5.8	3	0			0	0	23.1732
46	20.9366	146	88	179	0	1	5.1	4.7	5.5	3	1	8	79	0	0	16.2519
57	26.9531	134	88	167	0	0	3.8	3.8	3.7	1	0			0	0	23.1732
63	27.5134	118	76	240	0	0	5.2			0	0			0	0	23.1732
45	26.0262	162	106	226	0	0	5	5.9	5.1	3	0			0	0	23.1732
59	22.8624	122	78	205	0	0	4.1	4.5		0	0			0	0	23.1732
47	20.2449	112	70	180	0	0	4.7	5.5	5.3	1	0			0	0	23.1732
57	32.2708	188	104	189	0	0	4.8	6.4	7.3	4	1	10	73	0	0	10.4203
53	26.3465	144	86	223	0	0	4.5	5.7	5.4	2	0			0	0	23.1732
41	30.1021	116	76	149	0	0	3.5	3.6	4.1	1	0			0	0	23.1732
53	18.75	112	64	165	0	0				0	1	7	65	0	0	2.16838
65	24.968	142	82	246	0	0	4.1	5.1	5	2	1	2	77	0	1	13.7577
64	24.9108	144	90	212	0	0	5.3	6	5.4	2	0			0	0	23.1732
57	21.3039	132	76	164	0	0	3.8	3.4	4	2	0			0	0	23.1732
44	25.1486	104	62	219	0	1	4.8	5.2	5.2	1	0			0	0	23.1732
57	24.9337	118	74	197	0	1	3.4	4.3	4.2	2	0			0	0	23.1732
45	17.2589	112	82	218	0	0	4.5	4.8	5.1	1	0			0	0	23.1732
63	20.3619	162	82	207	0	0	5.1	5.9		0	1	6	78	0	0	15.0856
52	28.9062	160	94	211	0	0	6.5	6.7	6.4	3	1	10	74	0	0	11.4196
50	30.5556	174	104	238	0	0	5.4	3.6	5.4	4	0			0	0	23.1732
54	27.5134	128	72	179	0	1	4.3	5	5	1	0			0	0	23.1732
56	25.6055	136	92	261	0	1	4.8	5.3	5.5	1	1	1	83	0	0	19.6715
55	23.8087	128	74	212	0	0	5	4.6	4.7	3	0			0	0	23.1732
48	22.3214	122	84	180	0	0	5.9	5.6	5.6	3	0			0	0	23.1732
41	25.8546	120	74	160	0	0	3.7	4.3	3.7	2	0			0	0	23.1732
40	28.6288	126	84	139	0	0	5.1	5.6	5.2	2	0			0	0	23.1732
58	26.6193	142	88	270	0	1	5.4	4.8	3.5	4	1	12	69	0	0	6.58727
43	26.1224	126	78	177	0	0	5.6	6.2	5.6	2	1	2	85	1	0	21.7577
63	27.0552	170	86	227	0	0	5.3			0	1	4	70	0	1	6.91855
53	30.1194	138	84	204	0	0	4.4	5.5	5	2	1	2	81	0	0	17.7577
60	23.1911	178	90	138	0	0	4.2	4.3		0	1	7	67	0	0	4.16701
55	26.5625	144	78	197	0	0	4.1	4.8	6.3	4	1	4	86	0	1	22.9185
52	20.1951	132	82	174	0	0	3.2	3.8	4.2	2	0			0	0	23.1732
42	27.1314	128	70	181	0	1	5.5	6.2	7.2	3	0			0	0	23.1732
42	28.9062	112	80	277	0	0	4.2	4.9	4.9	1	0			0	0	23.1732
64	24.4561	134	66	206	1	0	4.1		5.4	0	1	10	79	0	1	16.4189
40	24.5089	114	78	184	1	0	3.7	5.2	5.5	4	0			0	0	23.1732
44	24.9199	138	100	231	0	0	5.6	5.7	6.1	1	0			0	0	23.1732
52	29.7339	142	88	225	1	0	4.4	4.8	4.7	1	0			0	0	23.1732
59	23.0518	182	116	168	0	0	5.3	7.2		0	1	1	68	0	0	4.67077
43	23.8367	134	92	210	0	0	3.8	4	3.9	1	0			0	0	23.1732
53	24.0346	112	70	154	0	0	4.6	6.5	5.7	4	0			0	0	23.1732
60	28.5483	122	84	187	0	0	0.7	5.1	4.9	4	0			0	0	23.1732
52	25.9107	134	86	169	0	0	4.7	6.2	6	3	0			0	0	23.1732
57	24.4418	144	82	214	0	0	3.1	4.7	3.9	4	0			0	0	23.1732
60	27.268	154	92	222	0	0	4.2	5.8	5.9	4	0			0	0	23.1732
57	21.5019	144	78	243	0	0	3.2	4.3	4.4	3	1	5	80	0	0	17.0021
54	28.3604	134	88	193	0	0	4.7	6.1	6	3	0			0	0	23.1732
52	25.5593	124	70	193	0	0	3.7	4.1	3.9	1	0			0	0	23.1732
42	22.0317	126	82	99	0	0	0.9	3.9	3	4	0			0	0	23.1732
64	27.6601	128	74	218	0	0	4.5	6	7.2	4	1	1	73	0	1	9.67283
51	31.2314	142	90	188	0	0	5	6.1	6.1	2	0			0	0	23.1732
45	25.7959	104	82	160	0	0	4.9	5.4	5.5	1	1	3	86	0	1	22.8337
50	23.8087	152	88	179	0	0	5	6.7	7.6	4	0			0	0	23.1732
52	33.9125	124	90	182	0	0	4.7	6.8	5.6	4	0			0	0	23.1732
41	27.0051	126	78	190	0	0	5.9	7.4	7.6	3	0			0	0	23.1732
55	25.3069	150	90	232	0	0	4.7	5.6	5.8	2	1	1	78	0	0	14.6721
60	29.903	170	82	290	0	0	6.5	9.1	7.6	4	1	1	78	0	0	14.6721
50	19.0451	156	92	145	0	0	6.5	5.2	5.7	4	0			0	0	23.1732
42	23.8754	116	60	161	0	0	4.1	4.5	4.7	1	0			0	0	23.1732
56	23.5883	120	66	192	1	0	4.9	5.1	5.3	1	0			0	0	23.1732
57	33.218	180	100	204	0	0	6.3	8.4		0	1	3	68	1	0	4.83504
57	25.3155	134	86	165	0	0	5.1	4.5	5.3	3	0			0	0	23.1732
45	29.3947	124	80	186	0	0	3.8	3.9	3.9	1	0			0	0	23.1732
48	25.2595	144	80	210	0	1	2.4	3.9	3.1	4	1	3	75	0	0	11.833
51	25.4581	125	90	187	0	0	4.3	5.4	4.9	2	0			0	0	23.1732
40	29.668	110	76	200	0	0	4.4	6	4.7	4	0			0	0	23.1732
58	31.6443	192	106	161	1	1	3.7	5.2	5.4	4	1	4	68	0	1	4.91992
44	27.9155	128	76	250	0	0	5	6.1	6	2	0			0	0	23.1732
41	23.8281	106	68	132	0	0	4.2	4	3.8	3	0			0	0	23.1732
48	26.398	126	84	268	0	0	4.4	5.8	6	4	0			0	0	23.1732
49	24.1288	124	72	218	0	0	4.4	5	5.2	1	0			0	0	23.1732
52	22.4088	116	80	189	0	0	4.2	5	4.9	1	0			0	0	23.1732
47	31.6443	136	94	213	0	0	4.7	4.8	5.6	2	0			0	0	23.0883
40	16.845	116	78	163	0	0	4	4.1	3.7	2	0			0	0	23.0883
52	23.4236	130	74	185	0	0	5.1	5.6	5.6	1	0			0	0	23.0883
44	23.03	132	88	145	0	0	3.9	5	4.5	2	0			0	0	23.0883
44	23.9361	120	72	167	0	0	3.5	4.2	4.2	1	0			0	0	23.0883
51	23.4236	130	82	235	1	0	3.6	4.4	4.9	3	0			0	0	23.0883
43	22.4996	154	96	227	0	0	5.1	6.1	5.4	2	0			0	0	23.0883
46	23.6652	144	92	218	0	0	3.5	3.6	4	1	0			0	0	23.0883
58	25.5296	160	86	179	0	0	5.5	5.6	7.3	4	1	1	69	0	1	5.58795
40	23.6244	120	68	166	1	0	4.2	4.2		0	0			0	0	23.0883
43	22.8625	116	60	130	0	0	3	3.4	3.5	1	0			0	0	23.0883
56	24.9649	224	60	231	0	0	5.3	7.4	6.5	4	0			0	0	23.0883
55	25.7657	108	74	231	0	0	4.4		4.7	0	0			0	0	23.0883
65	24.977	188	114	225	0	0	4.2	5.5	6.6	4	1	8	72	1	0	9.16906
44	25.4327	126	76	175	0	0	3.9	4.4	3.6	3	0			0	0	23.0883
41	25.9516	130	82	255	0	0	5.9	5.9	4.7	4	0			0	0	23.0883
41	23.2912	126	76	169	0	0	3.1	4.2	4	3	0			0	0	23.0883
59	23.8754	134	82	262	0	1	4.2	5.5	5.7	3	0			0	0	23.0883
59	24.8591	164	86	167	0	0	4	4.5	5.3	3	1	8	73	0	0	10.1684
41	26.0617	124	74	163	0	0	4.4	5.3	5.1	2	0			0	0	23.0883
49	28.0899	142	96	247	0	0	5.5	6.4	6.8	2	1	6	76	0	0	13.0021
42	23.03	124	60	181	0	0	4	5.2	3.6	4	0			0	0	23.0883
45	27.0169	140	84	177	0	0	4.3		4.5	0	1	11	83	0	0	20.4189
55	22.2656	164	88	203	0	0	3.2	3.8	4	1	1	8	71	1	0	8.16701
51	24.3865	128	78	194	0	0	4.4	5	5.4	2	0			0	0	23.0883
43	30.4867	136	82	209	0	0	5.3	8.5	7.2	4	0			0	0	23.0883
53	27.3588	132	86	158	0	0	4.5	5	5.5	2	0			0	0	23.0883
52	33.1213	152	88	195	1	0	3.7	2.8	2.5	4	1	7	82	0	0	19.0828
40	30.4053	132	80	178	0	0	5.5	7.2	5	4	1	5	81	0	1	17.9165
42	27.6817	114	82	216	0	0	3	4	3.1	3	0			0	0	23.0883
47	19.8141	146	90	204	0	0	3.1	3.9	4.2	2	0			0	0	23.0883
55	26.1752	108	60	188	0	0	4.8	5.2	5.3	1	1	4	79	0	0	15.833
64	28.8889	140	80	205	1	0	4.5	4.8	6	4	0			0	0	23.0883
55	24.1115	142	80	193	0	0	3.7	5.1	4.7	3	0			0	0	23.0883
48	23.5078	108	74	140	0	0	4.8	5.6	5.9	2	0			0	0	23.0883
46	32.6992	142	84	203	0	0	6.1	7.2	7	2	1	3	80	0	0	16.7502
63	30.1194	176	112	201	0	0	6.1	5.4	6.4	4	1	5	81	0	0	17.9165
51	34.6746	134	72	255	0	0	5.8	6.7	6.4	1	0			0	0	23.0883
52	25.5922	190	80	221	0	0	5.1		6.3	0	1	2	80	0	0	16.6708
57	26.8923	122	64	194	0	0	3.7	4.8	4.6	2	1	7	71	0	0	8.08214
40	23.8087	128	76	162	0	0	2.4	5	4.5	4	0			0	0	23.0883
56	31.9602	112	80	251	0	1	5.8	7.8		0	1	10	72	0	1	9.33607
46	24.6548	112	72	220	0	0	4.3	6	5.9	4	0			0	0	23.0883
42	27.8852	126	88	202	0	0	4.7	5.1	4.7	2	0			0	0	23.0883
64	27.2392	188	74	228	0	0	3.6	5.9	4.8	4	1	10	75	0	0	12.334
46	21.1073	148	96	166	0	0	4.2	6	6.7	4	0			0	0	23.0883
42	26.5021	152	92	192	0	1	4.7	5.1	4.9	1	0			0	0	23.0883
42	37.2615	182	114	279	0	0	5.9	5.8	5.8	2	1	1	85	0	0	21.588
48	22.2753	136	76	111	0	0	7.9	8.9	9	1	0			0	0	23.0883
43	26.3958	128	76	198	0	0	4.4	5.7	5.2	3	0			0	0	23.0883
58	28.125	140	82	203	0	0	4.4	6.5	5.6	4	1	8	69	0	0	6.16838
53	27.7323	116	66	237	0	0	6.4	8.3	7.8	4	0			0	0	23.0883
57	20.984	172	80	258	1	1	4.2	8	9.1	4	1	4	78	0	1	14.8337
65	25.9107	134	84	148	0	0	6.2	8.3		0	1	3	67	0	1	3.74812
63	28.306	186	70	221	1	0	4	5.7		0	1	3	72	0	1	8.75017
54	25.0593	108	68	238	0	0	4.5	5.3	4.9	2	0			0	0	23.0883
41	24.4473	90	60	247	0	0	4.1	5.9	6.3	4	1	7	76	0	0	13.0842
43	21.0667	148	96	255	1	0	5.1	5.2	4.7	3	0			0	0	23.0883
40	21.5645	104	66	265	0	0	4	5.5	5.2	3	0			0	0	23.0883
43	26.9598	124	78	190	0	0	4.4			0	0			0	0	23.0883
56	26.1286	140	74	234	0	0	5.5	5.3	7	4	1	12	83	0	0	20.501
53	27.0169	160	88	147	0	0	5.2	6.3	5.1	4	0			0	0	23.0883
46	30.1021	138	84	260	0	0	6.3	4.1	3.2	4	0			0	0	23.0883
53	24.0238	122	84	193	0	0	4.8	5.5		0	0			0	0	23.0883
53	18.6115	128	72	180	0	0	5.1	4.8	5.1	2	0			0	0	23.0883
44	24.8358	128	96	205	0	0	3.9	4.2	4.5	1	0			0	0	23.0883
53	28.699	138	92	211	0	0	4.4	4.5	4.5	1	1	11	79	1	0	16.4189
61	21.7738	134	82	200	0	0	4.5	5.2		0	0			0	0	23.0883
40	21.0772	114	76	163	0	0	3.8	5.1	4.4	3	0			0	0	23.0883
40	23.3377	116	60	200	0	0	3.4	4.6	4.6	3	0			0	0	23.0883
52	28.5156	130	84	239	0	0	6.1	6.8	5.8	3	1	11	77	0	0	14.4203
48	28.616	138	98	173	0	0	6.1	5.6	6.2	3	0			0	0	23.0883
60	24.4473	140	72	210	0	0	5.8	5.1	5.7	4	0			0	0	23.0883
54	21.5139	102	64	190	0	0	4.2	4.8	7.3	4	0			0	0	23.0883
65	30.1103	146	78	168	0	0	4.7			0	0			0	0	23.0883
42	26.2346	128	80	240	0	0	4.8	5.5	5.3	1	0			0	0	23.0883
54	28.6501	176	108	173	0	0	4.4	5	7.3	4	1	4	84	0	0	20.835
45	22.2063	130	80	212	0	0	4.9	6	6.5	3	0			0	0	23.0883
51	26.7698	130	86	179	0	0	4.2	4.6	3.8	3	0			0	0	23.0883
40	26.2164	118	70	172	0	0	5.1	5.7	5	3	0			0	0	23.0883
41	27.4286	118	58	229	0	0	4.5	5.2		0	0			0	0	23.0883
56	24.4898	148	92	274	0	0	5	6.4	6.1	3	0			0	0	23.0883
41	22.2656	132	84	213	0	0	4.6	4.5	4.4	2	0			0	0	23.0883
46	29.4023	140	88	191	0	0	4.6	4.8	5.4	2	1	1	77	0	0	13.588
49	25.1429	110	72	177	0	0	4	4.3	4.2	1	0			0	0	23.0883
58	21.9713	128	88	175	0	0	4	4.5	4.7	1	0			0	0	23.0883
45	22.3081	136	80	207	0	0	4	3.9	3.8	2	0			0	0	23.0883
53	27.9421	124	78	0	0	0		4.9	4.6	0	0			0	0	23.0883
48	25.6896	114	74	161	0	0	5.4	6.5	5.8	3	1	7	73	0	0	10.0835
52	29.6427	128	90	190	0	0	3.6	5.1	4.7	3	0			0	0	23.0883
56	30.4867	116	70	216	0	0	5.1	5.5	5.5	1	0			0	0	23.0883
47	24.0346	144	88	168	0	0	6.1	6.1	5.8	3	0			0	0	23.0883
42	23.2254	122	70	242	0	0	5.6	5.5	6.5	3	1	9	76	0	1	13.2539
44	26.3465	126	74	155	0	0	3.7	4.5	5	3	0			0	0	23.0883
55	25.3444	160	82	186	0	0	5.1	5.3	6.9	4	0			0	0	23.0883
42	24.6559	120	78	208	0	0	4.5	5.2	5.1	1	1	12	76	0	0	13.5031
58	22.8625	124	72	257	0	1	3.8	4	4.2	1	1	6	85	0	0	22.0014
56	27.3438	128	80	147	0	0	4.9	6.4	7.8	4	0			0	0	23.0883
56	28.251	140	90	152	0	1	4.8	5.3	4	4	1	7	80	0	0	17.0842
45	26.7698	124	64	148	0	0	4.1	5.1	4.5	2	0			0	0	23.0883
46	25.2595	138	90	250	0	1	3.4	4.6	3.7	3	1	1	75	0	0	11.5866
42	22.4082	120	62	182	0	0	4.9	5.8	5.6	1	0			0	0	23.0883
59	25.565	114	76	181	0	0	5	5.5	5.7	1	0			0	0	23.0883
58	29.3724	164	94	166	0	0	6.1	6.8	6.4	2	0			0	0	23.0883
51	29.0606	146	78	250	0	1	4.9	5.1	5.3	1	1	10	72	0	0	9.33607
48	33.705	120	76	144	0	0	4.8		5	0	1	8	82	0	0	19.1677
52	23.9512	106	58	236	0	0	3.9	4.6	4.2	1	1	10	73	0	1	10.3354
43	24.3046	114	76	176	0	0	4.3	5.4	4.6	3	0			0	0	23.0883
40	27.0842	108	68	173	0	0	3.4	4.1	6.5	4	0			0	0	23.0883
46	21.1553	116	74	168	0	0	4.7	6.6	5.5	4	0			0	0	23.0883
41	24.4418	118	70	185	0	0	4.4	4.7	4.8	1	0			0	0	23.0883
42	25.7117	118	78	240	0	0	5.1	5	4.6	3	0			0	0	23.0883
47	20.6612	128	76	187	0	0	4	5.2	5.6	3	1	11	71	0	0	8.41889
43	23.3234	104	70	254	0	0	4.6	5.9	5.9	3	0			0	0	23.0883
43	19.6072	128	82	198	0	0	3.3	4.5	4.7	3	1	4	78	0	0	14.8337
51	29.0318	128	86	191	0	0	3.8	4.7	5.6	4	0			0	0	23.0883
62	24.1288	190	60	211	0	0	5.5	5.3	5.3	3	1	5	86	1	0	22.9158
49	24.7409	112	58	196	0	0	3.5	5	4.9	4	0			0	0	23.0883
48	26.2596	112	76	220	0	0	4.2	4.8	4.6	1	0			0	0	23.0883
63	29.0318	136	84	280	0	0	3.7	4.7	5	3	1	2	85	0	0	21.6728
54	33.7325	144	78	252	1	1	2.8	2.8		0	1	4	66	0	1	2.83368
58	27.5134	146	88	194	0	0	4.1			0	1	10	77	0	0	14.3354
40	24.6914	116	70	178	0	0	4.6		5	0	0			0	0	23.0883
51	22.7615	122	76	190	0	0	4.8	6.1	5.5	3	0			0	0	23.0883
41	22.2291	118	80	143	0	0	4.6	6.3	6.5	4	0			0	0	23.0883
40	25.6612	142	84	213	0	0	5.8	6	6.6	1	0			0	0	23.0883
48	23.533	108	70	223	0	0	3.8	4.6		0	0			0	0	23.0883
52	29.0698	144	92	275	0	0	4.6	5.1	4.7	1	1	2	72	0	1	8.67077
46	28.0497	128	80	203	0	0	5.1	5.8	6.2	2	0			0	0	23.0883
41	31.6346	126	94	125	0	0	4.4	4.8	5.2	1	0			0	0	23.0883
65	20.8325	126	66	235	0	0	4	5.6	5.9	4	0			0	0	23.0883
49	27.0842	124	80	205	0	0	4.6	5.1	5	1	0			0	0	23.0883
56	32.0204	134	88	241	1	0	3.4		3.8	0	1	9	68	0	1	5.25394
40	21.8724	136	76	203	0	0	5.8	6.1	5.5	3	0			0	0	23.0883
65	23.2434	126	68	128	0	0	4.4	4.2	4.4	2	0			0	0	23.0883
47	24.281	106	70	208	0	0	6.1	6	7.2	3	0			0	0	23.0883
42	26.2507	116	84	179	0	0	5.9	5.7	5.8	3	0			0	0	23.0883
50	19.3821	122	78	190	0	0	3.6	5.4	4.7	4	0			0	0	23.0883
44	22.6003	118	72	146	0	0	4.4	4.1	4.3	2	0			0	0	23.0883
40	27.3588	138	100	180	0	0	2.9	2.6	2.3	3	0			0	0	23.0883
41	23.8087	104	68	227	0	0	6.4	7	7.5	1	0			0	0	23.0883
51	26.1962	126	78	187	0	0	6.2	7.7	5.7	4	0			0	0	23.0883
51	30.111	150	98	180	0	1	4.9	5.4	5.6	1	0			0	0	23.0883
45	23.6614	140	82	169	0	0	4.8	5.3	5.9	2	0			0	0	23.0883
51	20.0796	116	78	246	0	0	5.1	6.3	4.8	4	0			0	0	23.0883
43	29.0688	148	92	203	0	0	5.3	5.4	5.3	2	0			0	0	23.0883
49	29.7211	130	70	217	0	0	5.2	6.7	5.7	4	0			0	0	23.0883
49	25	138	84	193	0	0	4.2	4.6	5.3	2	0			0	0	23.0883
43	26.1066	140	88	0	0	0	3.4	3.7	4.3	2	1	9	85	0	1	22.2533
49	25.8064	132	84	212	0	0	3.4		3.8	0	0			0	0	23.0883
54	30.0621	116	78	211	0	0	3.7	4.9	4.3	3	0			0	0	23.0883
43	28.7356	144	98	197	0	0	3.9	4.6		0	1	3	67	0	1	3.74812
64	27.2932	120	68	203	0	0	4.2	4.4	5	2	0			0	0	23.0883
51	22.2656	108	76	134	0	0	4.6	5.7	5.2	2	0			0	0	23.0883
43	25.0829	144	102	220	0	0	3.1	5.3	5.6	4	0			0	0	23.0883
51	35.4564	130	84	214	0	0	4.2	5.2	4.7	2	0			0	0	23.0883
50	24.8358	128	70	0	1	0		4.9	5.4	0	0			0	0	23.0883
41	25.1429	136	96	197	0	0	2.5	3.9	3.9	4	0			0	0	23.0883
51	26.5432	144	74	194	0	0	3.6		4.2	0	1	4	73	0	1	9.83436
48	25.0995	118	76	184	0	0	4.3	4.9	5.2	1	0			0	0	23.0883
60	26.4236	148	80	226	0	0	4.6	5.1	6.1	3	0			0	0	23.0883
44	26.5338	156	98	172	0	0	4.1	4.9	5.6	3	1	1	79	0	0	15.5866
42	21.9899	116	76	229	0	0	4.3	5.1	5	1	0			0	0	23.0883
42	25.4028	118	70	240	0	0	3.8	6	5.5	4	0			0	0	23.0883
54	23.4509	174	92	205	0	0	6	5.9	5.9	3	0			0	0	23.0883
49	21.3578	124	74	259	0	1	5.3	5.6	6.2	2	1	12	72	0	0	9.50308
51	27.0552	118	78	183	0	0	3.9	4.6	4.5	1	0			0	0	23.0883
54	27.8852	128	78	196	1	0	4.3	3.6	4.3	3	0			0	0	23.0883
48	31.5115	148	98	226	0	0	5.2	6	5.8	1	0			0	0	23.0883
55	21.7181	110	64	188	0	0	3.2			0	1	1	84	0	0	20.5859
52	28.0277	146	86	187	0	0	3.7	4.6		0	1	10	84	0	0	21.3361
60	23.4586	148	88	214	0	0	5.5	6.6	8.5	4	1	11	84	0	0	21.4209
48	28.0843	120	70	248	0	0	6.8	7.8	9.7	4	1	8	84	1	0	21.1691
42	25.7959	128	90	154	0	0	2.2	5.2	5.9	4	0			0	0	23.0883
58	31.6406	146	78	247	1	0	3.4	3.6	3.8	1	1	3	71	0	0	7.74812
63	21.875	154	92	173	0	0	4.7	6.1	5.4	3	1	10	83	0	0	20.334
61	26.9531	136	74	252	0	0	3.2	3.3		0	1	3	67	0	0	3.74812
42	26.7036	140	98	215	0	0	6.1	7.3	7.9	3	0			0	0	23.0883
50	28.3604	126	80	176	0	1	3.9	4.7	4.7	1	0			0	0	23.0883
52	28.3604	124	82	228	0	0	3.8		3.9	0	0			0	0	23.0883
43	30.8463	124	74	238	0	0	4.5	5.7		0	0			0	0	23.0883
71	24.093	144	90	235	0	0	5.7	6.1	5.5	3	1	10	81	0	0	18.3354
46	28.7268	130	80	235	0	0	5.1	5.3	6	2	0			0	0	23.0883
41	23.3067	128	76	159	0	0	4.2	4.8	6	4	0			0	0	23.0883
40	27.2173	132	88	194	0	0	6.8	7.5	7.8	1	0			0	0	23.0883
41	25.2595	122	70	171	0	0	3.2	3.8	4.7	4	0			0	0	23.0883
49	26.6749	118	88	199	0	0	4.2	5.1	5.3	2	0			0	0	23.0883
49	22.8571	140	74	202	0	0	4	4.2	4.4	1	1	10	84	0	0	21.3361
51	21.7502	124	74	239	0	0	4.8	4.1	4.3	4	0			0	0	23.0883
49	26.8977	132	102	247	0	0	5.4	5.9		0	1	10	68	0	0	5.33607
55	23.9869	138	78	186	0	0	5.4	4.9	7.4	4	0			0	0	23.0883
40	32.3265	134	80	218	0	0	6.4	6.8	7	1	0			0	0	23.0883
60	21.3578	108	72	239	0	0	3	4.4	4.2	3	0			0	0	23.0883
42	17.898	130	70	209	0	0	2.3	2.9	2.5	1	0			0	0	23.0883
48	26.7299	122	88	207	0	0	4.1	3.9	5.1	3	0			0	0	23.0883
43	33.8566	132	80	327	0	0	4.9	4.7	5.8	3	0			0	0	23.0883
50	26.1224	120	82	170	0	0	4.7	5.5	5.5	1	0			0	0	23.0883
44	27.0993	146	88	122	0	0	4.5	7.1	5.8	4	0			0	0	23.0883
50	22.9421	128	88	210	0	0	4.1	4.7	4.9	1	1	10	83	0	1	20.334
61	20.061	120	68	222	0	0	4.2	4.6	4.8	1	0			0	0	23.0883
55	23.6244	140	90	221	0	0	3.4	5.2	5.2	4	1	11	80	0	1	17.4209
44	21.3675	106	70	251	0	0		4.3	4.6	0	0			0	0	23.0883
40	25.2826	126	72	275	0	0	2.7	4.7	5.7	4	0			0	0	23.0883
53	25.6489	132	82	200	0	0	4.9	4.9	5.1	1	0			0	0	23.0883
[truncated: 63,536 more rows]
